# Supplementary material for: Continuous Activity Monitoring Using a Wearable Sensor in Dogs with Osteoarthritis: An Exploratory Case Series
Source: Animals (Basel). 2025 Sep 9;15(18):2639. doi: 10.3390/ani15182639 (PMC12466750; doi:10.3390/ani15182639)
Supplement: Supplementary file 1 [file animals-15-02639-s001.zip]

Archive with 1 entries (1 files):
- animals-3747748-supplementary.xlsx
