# Supplementary material for: Continuous Activity Monitoring Using a Wearable Sensor in Dogs with Osteoarthritis: An Exploratory Case Series
Source: Animals (Basel). 2025 Sep 9;15(18):2639. doi: 10.3390/ani15182639 (PMC12466750; doi:10.3390/ani15182639)
Supplement: Supplementary file 1 [file animals-15-02639-s001.zip › animals-3747748-supplementary.xlsx]

## Sheet: Dog 1
Table S1: Hourly activity metrics for Dog D1 during the monitoring period
Full Date	Resting	Quiet	Active	Excited	Not resting (sum of quiet, active and excited)
2024-04-05 17:00:00	20	0	0	0	0
2024-04-05 16:00:00	55	5	0	0	5
2024-04-05 15:00:00	45	15	0	0	15
2024-04-05 14:00:00	60	0	0	0	0
2024-04-05 13:00:00	55	0	5	0	5
2024-04-05 12:00:00	50	5	5	0	10
2024-04-05 11:00:00	55	0	5	0	5
2024-04-05 10:00:00	55	0	5	0	5
2024-04-05 09:00:00	60	0	0	0	0
2024-04-05 08:00:00	5	35	15	5	55
2024-04-05 07:00:00	25	15	20	0	35
2024-04-05 06:00:00	45	15	0	0	15
2024-04-05 05:00:00	50	10	0	0	10
2024-04-05 04:00:00	55	5	0	0	5
2024-04-05 03:00:00	60	0	0	0	0
2024-04-05 02:00:00	60	0	0	0	0
2024-04-05 01:00:00	60	0	0	0	0
2024-04-05	60	0	0	0	0
2024-04-04 23:00:00	60	0	0	0	0
2024-04-04 22:00:00	45	10	5	0	15
2024-04-04 21:00:00	45	15	0	0	15
2024-04-04 20:00:00	15	40	5	0	45
2024-04-04 19:00:00	0	45	10	5	60
2024-04-04 18:00:00	50	5	5	0	10
2024-04-04 17:00:00	35	20	5	0	25
2024-04-04 16:00:00	45	10	5	0	15
2024-04-04 15:00:00	60	0	0	0	0
2024-04-04 14:00:00	60	0	0	0	0
2024-04-04 13:00:00	45	15	0	0	15
2024-04-04 12:00:00	15	40	5	0	45
2024-04-04 11:00:00	60	0	0	0	0
2024-04-04 10:00:00	30	25	5	0	30
2024-04-04 09:00:00	60	0	0	0	0
2024-04-04 08:00:00	30	20	10	0	30
2024-04-04 07:00:00	30	10	20	0	30
2024-04-04 06:00:00	50	10	0	0	10
2024-04-04 05:00:00	50	10	0	0	10
2024-04-04 04:00:00	60	0	0	0	0
2024-04-04 03:00:00	55	5	0	0	5
2024-04-04 02:00:00	55	5	0	0	5
2024-04-04 01:00:00	60	0	0	0	0
2024-04-04	60	0	0	0	0
2024-04-03 23:00:00	60	0	0	0	0
2024-04-03 22:00:00	40	20	0	0	20
2024-04-03 21:00:00	60	0	0	0	0
2024-04-03 20:00:00	25	30	5	0	35
2024-04-03 19:00:00	5	20	25	10	55
2024-04-03 18:00:00	60	0	0	0	0
2024-04-03 17:00:00	20	30	10	0	40
2024-04-03 16:00:00	60	0	0	0	0
2024-04-03 15:00:00	60	0	0	0	0
2024-04-03 14:00:00	30	30	0	0	30
2024-04-03 13:00:00	35	20	5	0	25
2024-04-03 12:00:00	40	20	0	0	20
2024-04-03 11:00:00	60	0	0	0	0
2024-04-03 10:00:00	40	15	5	0	20
2024-04-03 09:00:00	55	5	0	0	5
2024-04-03 08:00:00	35	10	15	0	25
2024-04-03 07:00:00	25	10	25	0	35
2024-04-03 06:00:00	60	0	0	0	0
2024-04-03 05:00:00	55	5	0	0	5
2024-04-03 04:00:00	50	10	0	0	10
2024-04-03 03:00:00	60	0	0	0	0
2024-04-03 02:00:00	60	0	0	0	0
2024-04-03 01:00:00	60	0	0	0	0
2024-04-03	60	0	0	0	0
2024-04-02 23:00:00	60	0	0	0	0
2024-04-02 22:00:00	45	5	0	0	5
2024-04-02 19:00:00	40	5	10	0	15
2024-04-02 18:00:00	25	30	5	0	35
2024-04-02 17:00:00	30	20	10	0	30
2024-04-02 16:00:00	45	15	0	0	15
2024-04-02 15:00:00	55	5	0	0	5
2024-04-02 14:00:00	60	0	0	0	0
2024-04-02 13:00:00	60	0	0	0	0
2024-04-02 12:00:00	35	20	5	0	25
2024-04-02 11:00:00	40	20	0	0	20
2024-04-02 10:00:00	30	20	10	0	30
2024-04-02 09:00:00	60	0	0	0	0
2024-04-02 08:00:00	55	5	0	0	5
2024-04-02 07:00:00	55	5	0	0	5
2024-04-02 06:00:00	10	20	25	5	50
2024-04-02 05:00:00	50	10	0	0	10
2024-04-02 04:00:00	55	5	0	0	5
2024-04-02 03:00:00	60	0	0	0	0
2024-04-02 02:00:00	55	5	0	0	5
2024-04-02 01:00:00	55	5	0	0	5
2024-04-02	60	0	0	0	0
2024-04-01 23:00:00	60	0	0	0	0
2024-04-01 22:00:00	50	5	5	0	10
2024-04-01 21:00:00	60	0	0	0	0
2024-04-01 20:00:00	40	15	5	0	20
2024-04-01 19:00:00	5	20	20	15	55
2024-04-01 18:00:00	40	10	10	0	20
2024-04-01 17:00:00	15	45	0	0	45
2024-04-01 16:00:00	35	5	20	0	25
2024-04-01 15:00:00	25	20	15	0	35
2024-04-01 14:00:00	60	0	0	0	0
2024-04-01 13:00:00	45	10	5	0	15
2024-04-01 12:00:00	55	0	5	0	5
2024-04-01 11:00:00	40	10	10	0	20
2024-04-01 10:00:00	35	20	5	0	25
2024-04-01 09:00:00	60	0	0	0	0
2024-04-01 08:00:00	30	15	15	0	30
2024-04-01 07:00:00	10	15	35	0	50
2024-04-01 06:00:00	55	5	0	0	5
2024-04-01 05:00:00	55	5	0	0	5
2024-04-01 04:00:00	50	10	0	0	10
2024-04-01 03:00:00	60	0	0	0	0
2024-04-01 02:00:00	60	0	0	0	0
2024-04-01 01:00:00	60	0	0	0	0
2024-04-01	55	5	0	0	5
2024-03-31 23:00:00	60	0	0	0	0
2024-03-31 22:00:00	60	0	0	0	0
2024-03-31 21:00:00	35	10	15	0	25
2024-03-31 20:00:00	60	0	0	0	0
2024-03-31 19:00:00	45	10	5	0	15
2024-03-31 18:00:00	5	50	5	0	55
2024-03-31 17:00:00	10	50	0	0	50
2024-03-31 16:00:00	10	40	10	0	50
2024-03-31 15:00:00	10	45	5	0	50
2024-03-31 14:00:00	0	55	5	0	60
2024-03-31 13:00:00	0	45	10	5	60
2024-03-31 12:00:00	30	20	10	0	30
2024-03-31 11:00:00	15	10	25	10	45
2024-03-31 10:00:00	25	5	30	0	35
2024-03-31 09:00:00	55	5	0	0	5
2024-03-31 08:00:00	50	10	0	0	10
2024-03-31 07:00:00	55	5	0	0	5
2024-03-31 06:00:00	45	15	0	0	15
2024-03-31 05:00:00	50	10	0	0	10
2024-03-31 04:00:00	55	5	0	0	5
2024-03-31 03:00:00	60	0	0	0	0
2024-03-31 02:00:00	60	0	0	0	0
2024-03-31	60	0	0	0	0
2024-03-30 23:00:00	60	0	0	0	0
2024-03-30 22:00:00	55	5	0	0	5
2024-03-30 21:00:00	30	25	5	0	30
2024-03-30 20:00:00	25	30	5	0	35
2024-03-30 19:00:00	15	40	5	0	45
2024-03-30 18:00:00	30	20	10	0	30
2024-03-30 17:00:00	45	10	5	0	15
2024-03-30 16:00:00	55	5	0	0	5
2024-03-30 15:00:00	45	15	0	0	15
2024-03-30 14:00:00	50	10	0	0	10
2024-03-30 13:00:00	5	35	20	0	55
2024-03-30 12:00:00	10	45	5	0	50
2024-03-30 11:00:00	25	30	5	0	35
2024-03-30 10:00:00	55	5	0	0	5
2024-03-30 09:00:00	30	20	10	0	30
2024-03-30 08:00:00	30	15	15	0	30
2024-03-30 07:00:00	55	0	5	0	5
2024-03-30 06:00:00	50	5	5	0	10
2024-03-30 05:00:00	60	0	0	0	0
2024-03-30 04:00:00	55	5	0	0	5
2024-03-30 03:00:00	60	0	0	0	0
2024-03-30 02:00:00	50	5	5	0	10
2024-03-30 01:00:00	50	0	10	0	10
2024-03-30	40	20	0	0	20
2024-03-29 23:00:00	60	0	0	0	0
2024-03-29 22:00:00	55	5	0	0	5
2024-03-29 21:00:00	55	5	0	0	5
2024-03-29 20:00:00	55	5	0	0	5
2024-03-29 19:00:00	35	25	0	0	25
2024-03-29 18:00:00	30	25	5	0	30
2024-03-29 17:00:00	25	25	5	5	35
2024-03-29 16:00:00	45	0	15	0	15
2024-03-29 15:00:00	60	0	0	0	0
2024-03-29 14:00:00	30	15	15	0	30
2024-03-29 13:00:00	40	20	0	0	20
2024-03-29 12:00:00	20	40	0	0	40
2024-03-29 11:00:00	50	10	0	0	10
2024-03-29 10:00:00	15	25	15	5	45
2024-03-29 09:00:00	30	15	15	0	30
2024-03-29 08:00:00	55	5	0	0	5
2024-03-29 07:00:00	45	15	0	0	15
2024-03-29 06:00:00	55	0	5	0	5
2024-03-29 05:00:00	50	5	5	0	10
2024-03-29 04:00:00	60	0	0	0	0
2024-03-29 03:00:00	55	5	0	0	5
2024-03-29 02:00:00	60	0	0	0	0
2024-03-29 01:00:00	55	5	0	0	5
2024-03-29	60	0	0	0	0
2024-03-28 23:00:00	60	0	0	0	0
2024-03-28 22:00:00	45	5	10	0	15
2024-03-28 21:00:00	55	5	0	0	5
2024-03-28 20:00:00	0	40	20	0	60
2024-03-28 19:00:00	10	45	5	0	50
2024-03-28 18:00:00	15	40	5	0	45
2024-03-28 17:00:00	50	10	0	0	10
2024-03-28 16:00:00	45	15	0	0	15
2024-03-28 15:00:00	50	10	0	0	10
2024-03-28 14:00:00	55	5	0	0	5
2024-03-28 13:00:00	45	15	0	0	15
2024-03-28 12:00:00	45	10	5	0	15
2024-03-28 11:00:00	55	5	0	0	5
2024-03-28 10:00:00	35	20	5	0	25
2024-03-28 09:00:00	55	0	5	0	5
2024-03-28 08:00:00	60	0	0	0	0
2024-03-28 07:00:00	10	35	15	0	50
2024-03-28 06:00:00	50	0	10	0	10
2024-03-28 05:00:00	60	0	0	0	0
2024-03-28 04:00:00	55	5	0	0	5
2024-03-28 03:00:00	60	0	0	0	0
2024-03-28 02:00:00	55	5	0	0	5
2024-03-28 01:00:00	60	0	0	0	0
2024-03-28	55	5	0	0	5
2024-03-27 23:00:00	55	5	0	0	5
2024-03-27 22:00:00	45	10	5	0	15
2024-03-27 21:00:00	50	10	0	0	10
2024-03-27 20:00:00	15	45	0	0	45
2024-03-27 19:00:00	5	25	25	5	55
2024-03-27 18:00:00	15	30	15	0	45
2024-03-27 17:00:00	30	15	15	0	30
2024-03-27 16:00:00	40	10	10	0	20
2024-03-27 15:00:00	45	5	10	0	15
2024-03-27 14:00:00	50	0	10	0	10
2024-03-27 13:00:00	45	15	0	0	15
2024-03-27 12:00:00	40	20	0	0	20
2024-03-27 11:00:00	35	20	5	0	25
2024-03-27 10:00:00	60	0	0	0	0
2024-03-27 09:00:00	50	10	0	0	10
2024-03-27 08:00:00	35	20	5	0	25
2024-03-27 07:00:00	25	5	30	0	35
2024-03-27 06:00:00	60	0	0	0	0
2024-03-27 05:00:00	60	0	0	0	0
2024-03-27 04:00:00	60	0	0	0	0
2024-03-27 03:00:00	60	0	0	0	0
2024-03-27 02:00:00	60	0	0	0	0
2024-03-27 01:00:00	55	5	0	0	5
2024-03-27	55	5	0	0	5
2024-03-26 23:00:00	60	0	0	0	0
2024-03-26 22:00:00	20	15	25	0	40
2024-03-26 21:00:00	35	20	5	0	25
2024-03-26 20:00:00	50	10	0	0	10
2024-03-26 19:00:00	45	15	0	0	15
2024-03-26 18:00:00	25	20	15	0	35
2024-03-26 17:00:00	45	10	5	0	15
2024-03-26 16:00:00	30	30	0	0	30
2024-03-26 15:00:00	50	10	0	0	10
2024-03-26 14:00:00	45	15	0	0	15
2024-03-26 13:00:00	25	30	5	0	35
2024-03-26 12:00:00	20	35	5	0	40
2024-03-26 11:00:00	50	5	5	0	10
2024-03-26 10:00:00	45	10	5	0	15
2024-03-26 09:00:00	45	15	0	0	15
2024-03-26 08:00:00	40	15	5	0	20
2024-03-26 07:00:00	60	0	0	0	0
2024-03-26 06:00:00	25	0	35	0	35
2024-03-26 05:00:00	60	0	0	0	0
2024-03-26 04:00:00	60	0	0	0	0
2024-03-26 03:00:00	60	0	0	0	0
2024-03-26 02:00:00	55	5	0	0	5
2024-03-26 01:00:00	55	5	0	0	5
2024-03-26	60	0	0	0	0
2024-03-25 23:00:00	60	0	0	0	0
2024-03-25 22:00:00	60	0	0	0	0
2024-03-25 21:00:00	40	5	10	5	20
2024-03-25 20:00:00	40	20	0	0	20
2024-03-25 19:00:00	0	35	25	0	60
2024-03-25 18:00:00	30	25	5	0	30
2024-03-25 17:00:00	40	15	5	0	20
2024-03-25 16:00:00	15	30	15	0	45
2024-03-25 15:00:00	50	10	0	0	10
2024-03-25 14:00:00	60	0	0	0	0
2024-03-25 13:00:00	40	15	5	0	20
2024-03-25 12:00:00	25	20	15	0	35
2024-03-25 11:00:00	55	5	0	0	5
2024-03-25 10:00:00	45	10	5	0	15
2024-03-25 09:00:00	40	20	0	0	20
2024-03-25 08:00:00	40	10	10	0	20
2024-03-25 07:00:00	0	35	25	0	60
2024-03-25 06:00:00	45	15	0	0	15
2024-03-25 05:00:00	55	0	5	0	5
2024-03-25 04:00:00	55	5	0	0	5
2024-03-25 03:00:00	55	5	0	0	5
2024-03-25 02:00:00	60	0	0	0	0
2024-03-25 01:00:00	60	0	0	0	0
2024-03-25	60	0	0	0	0
2024-03-24 23:00:00	60	0	0	0	0
2024-03-24 22:00:00	60	0	0	0	0
2024-03-24 21:00:00	40	0	20	0	20
2024-03-24 20:00:00	20	40	0	0	40
2024-03-24 19:00:00	20	25	15	0	40
2024-03-24 18:00:00	25	30	5	0	35
2024-03-24 17:00:00	30	30	0	0	30
2024-03-24 16:00:00	35	15	10	0	25
2024-03-24 15:00:00	60	0	0	0	0
2024-03-24 14:00:00	50	10	0	0	10
2024-03-24 13:00:00	35	20	5	0	25
2024-03-24 12:00:00	55	5	0	0	5
2024-03-24 11:00:00	45	15	0	0	15
2024-03-24 10:00:00	25	0	25	10	35
2024-03-24 09:00:00	35	25	0	0	25
2024-03-24 08:00:00	35	20	5	0	25
2024-03-24 07:00:00	45	10	5	0	15
2024-03-24 06:00:00	55	5	0	0	5
2024-03-24 05:00:00	60	0	0	0	0
2024-03-24 04:00:00	60	0	0	0	0
2024-03-24 03:00:00	60	0	0	0	0
2024-03-24 02:00:00	60	0	0	0	0
2024-03-24 01:00:00	60	0	0	0	0
2024-03-24	45	15	0	0	15
2024-03-23 23:00:00	60	0	0	0	0
2024-03-23 22:00:00	55	5	0	0	5
2024-03-23 21:00:00	60	0	0	0	0
2024-03-23 20:00:00	50	5	0	5	10
2024-03-23 19:00:00	25	15	15	5	35
2024-03-23 18:00:00	50	10	0	0	10
2024-03-23 17:00:00	30	25	5	0	30
2024-03-23 16:00:00	40	15	5	0	20
2024-03-23 15:00:00	25	10	15	10	35
2024-03-23 14:00:00	55	5	0	0	5
2024-03-23 13:00:00	25	35	0	0	35
2024-03-23 12:00:00	35	25	0	0	25
2024-03-23 11:00:00	60	0	0	0	0
2024-03-23 10:00:00	40	20	0	0	20
2024-03-23 09:00:00	30	25	5	0	30
2024-03-23 08:00:00	20	30	10	0	40
2024-03-23 07:00:00	55	5	0	0	5
2024-03-23 06:00:00	55	5	0	0	5
2024-03-23 05:00:00	60	0	0	0	0
2024-03-23 04:00:00	35	25	0	0	25
2024-03-23 03:00:00	50	10	0	0	10
2024-03-23 02:00:00	55	5	0	0	5
2024-03-23 01:00:00	60	0	0	0	0
2024-03-23	55	5	0	0	5
2024-03-22 23:00:00	60	0	0	0	0
2024-03-22 22:00:00	60	0	0	0	0
2024-03-22 21:00:00	30	25	5	0	30
2024-03-22 20:00:00	5	40	10	5	55
2024-03-22 19:00:00	30	20	10	0	30
2024-03-22 18:00:00	20	10	30	0	40
2024-03-22 17:00:00	60	0	0	0	0
2024-03-22 16:00:00	55	5	0	0	5
2024-03-22 15:00:00	35	25	0	0	25
2024-03-22 14:00:00	60	0	0	0	0
2024-03-22 13:00:00	35	25	0	0	25
2024-03-22 12:00:00	40	20	0	0	20
2024-03-22 11:00:00	55	0	5	0	5
2024-03-22 10:00:00	35	20	5	0	25
2024-03-22 09:00:00	60	0	0	0	0
2024-03-22 08:00:00	30	20	10	0	30
2024-03-22 07:00:00	10	15	35	0	50
2024-03-22 06:00:00	55	0	5	0	5
2024-03-22 05:00:00	60	0	0	0	0
2024-03-22 04:00:00	50	10	0	0	10
2024-03-22 03:00:00	55	5	0	0	5
2024-03-22 02:00:00	60	0	0	0	0
2024-03-22 01:00:00	60	0	0	0	0
2024-03-22	60	0	0	0	0
2024-03-21 23:00:00	40	20	0	0	20
2024-03-21 22:00:00	55	5	0	0	5
2024-03-21 21:00:00	50	10	0	0	10
2024-03-21 20:00:00	10	40	10	0	50
2024-03-21 19:00:00	10	25	20	5	50
2024-03-21 18:00:00	15	30	15	0	45
2024-03-21 17:00:00	55	5	0	0	5
2024-03-21 16:00:00	50	10	0	0	10
2024-03-21 15:00:00	60	0	0	0	0
2024-03-21 14:00:00	60	0	0	0	0
2024-03-21 13:00:00	30	30	0	0	30
2024-03-21 12:00:00	45	10	5	0	15
2024-03-21 11:00:00	60	0	0	0	0
2024-03-21 10:00:00	50	10	0	0	10
2024-03-21 09:00:00	60	0	0	0	0
2024-03-21 08:00:00	15	25	5	15	45
2024-03-21 07:00:00	20	25	15	0	40
2024-03-21 06:00:00	55	5	0	0	5
2024-03-21 05:00:00	60	0	0	0	0
2024-03-21 04:00:00	60	0	0	0	0
2024-03-21 03:00:00	60	0	0	0	0
2024-03-21 02:00:00	60	0	0	0	0
2024-03-21 01:00:00	60	0	0	0	0
2024-03-21	60	0	0	0	0
2024-03-20 23:00:00	60	0	0	0	0
2024-03-20 22:00:00	10	10	0	0	10
2024-03-20 19:00:00	10	5	25	0	30
2024-03-20 18:00:00	35	15	10	0	25
2024-03-20 17:00:00	25	30	5	0	35
2024-03-20 16:00:00	50	5	5	0	10
2024-03-20 15:00:00	45	5	10	0	15
2024-03-20 14:00:00	60	0	0	0	0
2024-03-20 13:00:00	40	15	5	0	20
2024-03-20 12:00:00	60	0	0	0	0
2024-03-20 11:00:00	30	25	5	0	30
2024-03-20 10:00:00	60	0	0	0	0
2024-03-20 09:00:00	50	10	0	0	10
2024-03-20 08:00:00	40	15	0	5	20
2024-03-20 07:00:00	15	25	10	10	45
2024-03-20 06:00:00	40	10	10	0	20
2024-03-20 05:00:00	50	10	0	0	10
2024-03-20 04:00:00	50	10	0	0	10
2024-03-20 03:00:00	60	0	0	0	0
2024-03-20 02:00:00	60	0	0	0	0
2024-03-20 01:00:00	60	0	0	0	0
2024-03-20	60	0	0	0	0
2024-03-19 23:00:00	60	0	0	0	0
2024-03-19 22:00:00	40	20	0	0	20
2024-03-19 21:00:00	20	25	15	0	40
2024-03-19 20:00:00	10	25	20	5	50
2024-03-19 19:00:00	35	25	0	0	25
2024-03-19 18:00:00	25	35	0	0	35
2024-03-19 17:00:00	50	10	0	0	10
2024-03-19 16:00:00	35	20	5	0	25
2024-03-19 15:00:00	55	5	0	0	5
2024-03-19 14:00:00	45	10	5	0	15
2024-03-19 13:00:00	25	30	5	0	35
2024-03-19 12:00:00	45	15	0	0	15
2024-03-19 11:00:00	45	15	0	0	15
2024-03-19 10:00:00	55	5	0	0	5
2024-03-19 09:00:00	55	5	0	0	5
2024-03-19 08:00:00	50	0	10	0	10
2024-03-19 07:00:00	55	5	0	0	5
2024-03-19 06:00:00	0	30	30	0	60
2024-03-19 05:00:00	55	5	0	0	5
2024-03-19 04:00:00	60	0	0	0	0
2024-03-19 03:00:00	50	10	0	0	10
2024-03-19 02:00:00	60	0	0	0	0
2024-03-19 01:00:00	60	0	0	0	0
2024-03-19	60	0	0	0	0
2024-03-18 23:00:00	55	5	0	0	5
2024-03-18 22:00:00	60	0	0	0	0
2024-03-18 21:00:00	35	10	15	0	25
2024-03-18 20:00:00	20	35	5	0	40
2024-03-18 19:00:00	10	25	25	0	50
2024-03-18 18:00:00	15	40	5	0	45
2024-03-18 17:00:00	45	15	0	0	15
2024-03-18 16:00:00	25	35	0	0	35
2024-03-18 15:00:00	30	30	0	0	30
2024-03-18 14:00:00	45	15	0	0	15
2024-03-18 13:00:00	50	10	0	0	10
2024-03-18 12:00:00	40	20	0	0	20
2024-03-18 11:00:00	60	0	0	0	0
2024-03-18 10:00:00	40	15	5	0	20
2024-03-18 09:00:00	45	10	5	0	15
2024-03-18 08:00:00	25	10	20	5	35
2024-03-18 07:00:00	10	35	15	0	50
2024-03-18 06:00:00	40	15	5	0	20
2024-03-18 05:00:00	55	5	0	0	5
2024-03-18 04:00:00	60	0	0	0	0
2024-03-18 03:00:00	50	10	0	0	10
2024-03-18 02:00:00	60	0	0	0	0
2024-03-18 01:00:00	50	10	0	0	10
2024-03-18	55	5	0	0	5
2024-03-17 23:00:00	55	5	0	0	5
2024-03-17 22:00:00	60	0	0	0	0
2024-03-17 21:00:00	60	0	0	0	0
2024-03-17 20:00:00	50	5	5	0	10
2024-03-17 19:00:00	10	20	25	5	50
2024-03-17 18:00:00	35	20	5	0	25
2024-03-17 17:00:00	25	35	0	0	35
2024-03-17 16:00:00	50	5	5	0	10
2024-03-17 15:00:00	45	15	0	0	15
2024-03-17 14:00:00	55	5	0	0	5
2024-03-17 13:00:00	25	30	5	0	35
2024-03-17 12:00:00	30	25	5	0	30
2024-03-17 11:00:00	55	5	0	0	5
2024-03-17 10:00:00	45	10	5	0	15
2024-03-17 09:00:00	35	15	10	0	25
2024-03-17 08:00:00	55	5	0	0	5
2024-03-17 07:00:00	15	25	20	0	45
2024-03-17 06:00:00	50	10	0	0	10
2024-03-17 05:00:00	60	0	0	0	0
2024-03-17 04:00:00	60	0	0	0	0
2024-03-17 03:00:00	60	0	0	0	0
2024-03-17 02:00:00	55	5	0	0	5
2024-03-17 01:00:00	60	0	0	0	0
2024-03-17	60	0	0	0	0
2024-03-16 23:00:00	60	0	0	0	0
2024-03-16 22:00:00	40	15	5	0	20
2024-03-16 21:00:00	55	5	0	0	5
2024-03-16 20:00:00	60	0	0	0	0
2024-03-16 19:00:00	35	20	5	0	25
2024-03-16 18:00:00	60	0	0	0	0
2024-03-16 17:00:00	55	5	0	0	5
2024-03-16 16:00:00	20	5	35	0	40
2024-03-16 15:00:00	35	25	0	0	25
2024-03-16 14:00:00	35	10	15	0	25
2024-03-16 13:00:00	30	20	10	0	30
2024-03-16 12:00:00	25	25	10	0	35
2024-03-16 11:00:00	40	15	0	5	20
2024-03-16 10:00:00	20	20	15	5	40
2024-03-16 09:00:00	25	25	10	0	35
2024-03-16 08:00:00	50	10	0	0	10
2024-03-16 07:00:00	50	10	0	0	10
2024-03-16 06:00:00	60	0	0	0	0
2024-03-16 05:00:00	55	5	0	0	5
2024-03-16 04:00:00	50	10	0	0	10
2024-03-16 03:00:00	60	0	0	0	0
2024-03-16 02:00:00	60	0	0	0	0
2024-03-16 01:00:00	45	15	0	0	15
2024-03-16	60	0	0	0	0
2024-03-15 23:00:00	60	0	0	0	0
2024-03-15 22:00:00	60	0	0	0	0
2024-03-15 21:00:00	60	0	0	0	0
2024-03-15 20:00:00	60	0	0	0	0
2024-03-15 19:00:00	60	0	0	0	0
2024-03-15 18:00:00	60	0	0	0	0
2024-03-15 17:00:00	60	0	0	0	0
2024-03-15 16:00:00	60	0	0	0	0
2024-03-15 15:00:00	60	0	0	0	0
2024-03-15 14:00:00	60	0	0	0	0
2024-03-15 13:00:00	60	0	0	0	0
2024-03-15 12:00:00	60	0	0	0	0
2024-03-15 11:00:00	60	0	0	0	0
2024-03-15 10:00:00	60	0	0	0	0
2024-03-15 09:00:00	60	0	0	0	0
2024-03-15 08:00:00	60	0	0	0	0
2024-03-15 07:00:00	60	0	0	0	0
2024-03-15 06:00:00	60	0	0	0	0
2024-03-15 05:00:00	60	0	0	0	0
2024-03-15 04:00:00	60	0	0	0	0
2024-03-15 03:00:00	60	0	0	0	0
2024-03-15 02:00:00	60	0	0	0	0
2024-03-15 01:00:00	60	0	0	0	0
2024-03-15	60	0	0	0	0
2024-03-14 23:00:00	60	0	0	0	0
2024-03-14 22:00:00	60	0	0	0	0
2024-03-14 21:00:00	60	0	0	0	0
2024-03-14 20:00:00	60	0	0	0	0
2024-03-14 19:00:00	60	0	0	0	0
2024-03-14 18:00:00	60	0	0	0	0
2024-03-14 17:00:00	60	0	0	0	0
2024-03-14 16:00:00	60	0	0	0	0
2024-03-14 15:00:00	60	0	0	0	0
2024-03-14 14:00:00	60	0	0	0	0
2024-03-14 13:00:00	60	0	0	0	0
2024-03-14 12:00:00	60	0	0	0	0
2024-03-14 11:00:00	60	0	0	0	0
2024-03-14 10:00:00	60	0	0	0	0
2024-03-14 09:00:00	60	0	0	0	0
2024-03-14 08:00:00	60	0	0	0	0
2024-03-14 07:00:00	60	0	0	0	0
2024-03-14 06:00:00	60	0	0	0	0
2024-03-14 05:00:00	60	0	0	0	0
2024-03-14 04:00:00	60	0	0	0	0
2024-03-14 03:00:00	60	0	0	0	0
2024-03-14 02:00:00	60	0	0	0	0
2024-03-14 01:00:00	60	0	0	0	0
2024-03-14	60	0	0	0	0
2024-03-13 23:00:00	60	0	0	0	0
2024-03-13 22:00:00	60	0	0	0	0
2024-03-13 21:00:00	60	0	0	0	0
2024-03-13 20:00:00	60	0	0	0	0
2024-03-13 19:00:00	60	0	0	0	0
2024-03-13 18:00:00	60	0	0	0	0
2024-03-13 17:00:00	60	0	0	0	0
2024-03-13 16:00:00	60	0	0	0	0
2024-03-13 15:00:00	60	0	0	0	0
2024-03-13 14:00:00	60	0	0	0	0
2024-03-13 13:00:00	60	0	0	0	0
2024-03-13 12:00:00	60	0	0	0	0
2024-03-13 11:00:00	60	0	0	0	0
2024-03-13 10:00:00	60	0	0	0	0
2024-03-13 09:00:00	60	0	0	0	0
2024-03-13 08:00:00	60	0	0	0	0
2024-03-13 07:00:00	60	0	0	0	0
2024-03-13 06:00:00	60	0	0	0	0
2024-03-13 05:00:00	60	0	0	0	0
2024-03-13 04:00:00	60	0	0	0	0
2024-03-13 03:00:00	60	0	0	0	0
2024-03-13 02:00:00	60	0	0	0	0
2024-03-13 01:00:00	60	0	0	0	0
2024-03-13	60	0	0	0	0
2024-03-12 23:00:00	60	0	0	0	0
2024-03-12 22:00:00	60	0	0	0	0
2024-03-12 21:00:00	60	0	0	0	0
2024-03-12 20:00:00	60	0	0	0	0
2024-03-12 19:00:00	60	0	0	0	0
2024-03-12 18:00:00	60	0	0	0	0
2024-03-12 17:00:00	60	0	0	0	0
2024-03-12 16:00:00	60	0	0	0	0
2024-03-12 15:00:00	60	0	0	0	0
2024-03-12 14:00:00	50	5	5	0	10
2024-03-12 13:00:00	20	40	0	0	40
2024-03-12 12:00:00	40	20	0	0	20
2024-03-12 11:00:00	25	10	15	10	35
2024-03-12 10:00:00	25	35	0	0	35
2024-03-12 09:00:00	15	25	20	0	45
2024-03-12 08:00:00	45	15	0	0	15
2024-03-12 07:00:00	55	0	5	0	5
2024-03-12 06:00:00	45	10	5	0	15
2024-03-12 05:00:00	55	5	0	0	5
2024-03-12 04:00:00	60	0	0	0	0
2024-03-12 03:00:00	60	0	0	0	0
2024-03-12 02:00:00	60	0	0	0	0
2024-03-12 01:00:00	60	0	0	0	0
2024-03-12	55	5	0	0	5
2024-03-11 23:00:00	60	0	0	0	0
2024-03-11 22:00:00	35	25	0	0	25
2024-03-11 21:00:00	60	0	0	0	0
2024-03-11 20:00:00	20	35	5	0	40
2024-03-11 19:00:00	0	45	15	0	60
2024-03-11 18:00:00	25	30	5	0	35
2024-03-11 17:00:00	25	20	15	0	35
2024-03-11 16:00:00	30	20	10	0	30
2024-03-11 15:00:00	10	35	15	0	50
2024-03-11 14:00:00	55	5	0	0	5
2024-03-11 13:00:00	20	40	0	0	40
2024-03-11 12:00:00	25	30	5	0	35
2024-03-11 11:00:00	15	35	10	0	45
2024-03-11 10:00:00	35	20	5	0	25
2024-03-11 09:00:00	25	10	25	0	35
2024-03-11 08:00:00	15	20	25	0	45
2024-03-11 07:00:00	60	0	0	0	0
2024-03-11 06:00:00	45	15	0	0	15
2024-03-11 05:00:00	60	0	0	0	0
2024-03-11 04:00:00	60	0	0	0	0
2024-03-11 03:00:00	55	5	0	0	5
2024-03-11 02:00:00	60	0	0	0	0
2024-03-11 01:00:00	60	0	0	0	0
2024-03-11	40	20	0	0	20
2024-03-10 23:00:00	60	0	0	0	0
2024-03-10 22:00:00	30	20	10	0	30
2024-03-10 21:00:00	25	20	15	0	35
2024-03-10 20:00:00	60	0	0	0	0
2024-03-10 19:00:00	60	0	0	0	0
2024-03-10 18:00:00	60	0	0	0	0
2024-03-10 17:00:00	60	0	0	0	0
2024-03-10 16:00:00	60	0	0	0	0
2024-03-10 15:00:00	40	0	0	0	0
2024-03-10 11:00:00	0	10	10	5	25
2024-03-10 10:00:00	15	20	25	0	45
2024-03-10 09:00:00	45	10	5	0	15
2024-03-10 08:00:00	45	10	5	0	15
2024-03-10 07:00:00	55	5	0	0	5
2024-03-10 06:00:00	55	5	0	0	5
2024-03-10 05:00:00	60	0	0	0	0
2024-03-10 04:00:00	60	0	0	0	0
2024-03-10 03:00:00	60	0	0	0	0
2024-03-10 02:00:00	60	0	0	0	0
2024-03-10 01:00:00	55	5	0	0	5
2024-03-10	40	10	10	0	20
2024-03-09 23:00:00	60	0	0	0	0
2024-03-09 22:00:00	60	0	0	0	0
2024-03-09 21:00:00	55	5	0	0	5
2024-03-09 20:00:00	50	10	0	0	10
2024-03-09 19:00:00	5	30	25	0	55
2024-03-09 18:00:00	5	35	15	5	55
2024-03-09 17:00:00	30	10	20	0	30
2024-03-09 16:00:00	60	0	0	0	0
2024-03-09 15:00:00	35	25	0	0	25
2024-03-09 14:00:00	40	20	0	0	20
2024-03-09 13:00:00	25	35	0	0	35
2024-03-09 12:00:00	45	5	10	0	15
2024-03-09 11:00:00	50	5	5	0	10
2024-03-09 10:00:00	60	0	0	0	0
2024-03-09 09:00:00	30	25	5	0	30
2024-03-09 08:00:00	40	5	15	0	20
2024-03-09 07:00:00	45	15	0	0	15
2024-03-09 06:00:00	50	10	0	0	10
2024-03-09 05:00:00	55	5	0	0	5
2024-03-09 04:00:00	55	5	0	0	5
2024-03-09 03:00:00	55	5	0	0	5
2024-03-09 02:00:00	60	0	0	0	0
2024-03-09 01:00:00	55	5	0	0	5
2024-03-09	55	5	0	0	5
2024-03-08 23:00:00	40	10	10	0	20
2024-03-08 22:00:00	60	0	0	0	0
2024-03-08 21:00:00	50	10	0	0	10
2024-03-08 20:00:00	0	45	15	0	60
2024-03-08 19:00:00	10	40	10	0	50
2024-03-08 18:00:00	15	35	10	0	45
2024-03-08 17:00:00	40	20	0	0	20
2024-03-08 16:00:00	50	10	0	0	10
2024-03-08 15:00:00	60	0	0	0	0
2024-03-08 14:00:00	55	0	5	0	5
2024-03-08 13:00:00	60	0	0	0	0
2024-03-08 12:00:00	40	15	5	0	20
2024-03-08 11:00:00	45	5	10	0	15
2024-03-08 10:00:00	60	0	0	0	0
2024-03-08 09:00:00	60	0	0	0	0
2024-03-08 08:00:00	10	40	5	5	50
2024-03-08 07:00:00	20	20	20	0	40
2024-03-08 06:00:00	45	5	10	0	15
2024-03-08 05:00:00	60	0	0	0	0
2024-03-08 04:00:00	55	5	0	0	5
2024-03-08 03:00:00	60	0	0	0	0
2024-03-08 02:00:00	55	5	0	0	5
2024-03-08 01:00:00	60	0	0	0	0
2024-03-08	60	0	0	0	0
2024-03-07 23:00:00	60	0	0	0	0
2024-03-07 22:00:00	30	20	10	0	30
2024-03-07 21:00:00	0	35	25	0	60
2024-03-07 20:00:00	40	10	10	0	20
2024-03-07 19:00:00	50	10	0	0	10
2024-03-07 18:00:00	20	25	15	0	40
2024-03-07 17:00:00	60	0	0	0	0
2024-03-07 16:00:00	35	25	0	0	25
2024-03-07 15:00:00	40	20	0	0	20
2024-03-07 14:00:00	25	25	10	0	35
2024-03-07 13:00:00	45	15	0	0	15
2024-03-07 12:00:00	50	0	10	0	10
2024-03-07 11:00:00	50	10	0	0	10
2024-03-07 10:00:00	55	5	0	0	5
2024-03-07 09:00:00	45	5	10	0	15
2024-03-07 08:00:00	50	0	5	5	10
2024-03-07 07:00:00	15	15	30	0	45
2024-03-07 06:00:00	55	5	0	0	5
2024-03-07 05:00:00	60	0	0	0	0
2024-03-07 04:00:00	60	0	0	0	0
2024-03-07 03:00:00	60	0	0	0	0
2024-03-07 02:00:00	55	5	0	0	5
2024-03-07 01:00:00	60	0	0	0	0
2024-03-07	50	0	10	0	10
2024-03-06 23:00:00	60	0	0	0	0
2024-03-06 22:00:00	40	20	0	0	20
2024-03-06 21:00:00	0	35	20	5	60
2024-03-06 20:00:00	55	0	5	0	5
2024-03-06 19:00:00	20	15	25	0	40
2024-03-06 18:00:00	20	30	10	0	40
2024-03-06 17:00:00	40	20	0	0	20
2024-03-06 16:00:00	60	0	0	0	0
2024-03-06 15:00:00	30	15	15	0	30
2024-03-06 14:00:00	60	0	0	0	0
2024-03-06 13:00:00	55	0	5	0	5
2024-03-06 12:00:00	45	10	5	0	15
2024-03-06 11:00:00	55	5	0	0	5
2024-03-06 10:00:00	60	0	0	0	0
2024-03-06 09:00:00	60	0	0	0	0
2024-03-06 08:00:00	20	20	20	0	40
2024-03-06 07:00:00	15	25	20	0	45
2024-03-06 06:00:00	60	0	0	0	0
2024-03-06 05:00:00	55	5	0	0	5
2024-03-06 04:00:00	55	0	5	0	5
2024-03-06 03:00:00	55	5	0	0	5
2024-03-06 02:00:00	60	0	0	0	0
2024-03-06 01:00:00	60	0	0	0	0
2024-03-06	60	0	0	0	0
2024-03-05 23:00:00	60	0	0	0	0
2024-03-05 22:00:00	20	30	10	0	40
2024-03-05 21:00:00	60	0	0	0	0
2024-03-05 20:00:00	15	35	10	0	45
2024-03-05 19:00:00	15	35	10	0	45
2024-03-05 18:00:00	60	0	0	0	0
2024-03-05 17:00:00	25	30	5	0	35
2024-03-05 16:00:00	35	15	10	0	25
2024-03-05 15:00:00	60	0	0	0	0
2024-03-05 14:00:00	55	5	0	0	5
2024-03-05 13:00:00	60	0	0	0	0
2024-03-05 12:00:00	50	5	5	0	10
2024-03-05 11:00:00	30	25	5	0	30
2024-03-05 10:00:00	60	0	0	0	0
2024-03-05 09:00:00	60	0	0	0	0
2024-03-05 08:00:00	15	20	20	5	45
2024-03-05 07:00:00	15	25	20	0	45
2024-03-05 06:00:00	50	10	0	0	10
2024-03-05 05:00:00	60	0	0	0	0
2024-03-05 04:00:00	55	5	0	0	5
2024-03-05 03:00:00	60	0	0	0	0
2024-03-05 02:00:00	55	5	0	0	5
2024-03-05 01:00:00	55	5	0	0	5
2024-03-05	60	0	0	0	0
2024-03-04 23:00:00	60	0	0	0	0
2024-03-04 22:00:00	60	0	0	0	0
2024-03-04 21:00:00	15	25	15	5	45
2024-03-04 20:00:00	25	20	5	10	35
2024-03-04 19:00:00	45	15	0	0	15
2024-03-04 18:00:00	15	30	15	0	45
2024-03-04 17:00:00	50	10	0	0	10
2024-03-04 16:00:00	60	0	0	0	0
2024-03-04 15:00:00	20	40	0	0	40
2024-03-04 14:00:00	50	10	0	0	10
2024-03-04 13:00:00	55	5	0	0	5
2024-03-04 12:00:00	45	5	10	0	15
2024-03-04 11:00:00	25	25	10	0	35
2024-03-04 10:00:00	50	10	0	0	10
2024-03-04 09:00:00	60	0	0	0	0
2024-03-04 08:00:00	50	10	0	0	10
2024-03-04 07:00:00	50	10	0	0	10
2024-03-04 06:00:00	15	15	30	0	45
2024-03-04 05:00:00	50	10	0	0	10
2024-03-04 04:00:00	60	0	0	0	0
2024-03-04 03:00:00	50	10	0	0	10
2024-03-04 02:00:00	55	5	0	0	5
2024-03-04 01:00:00	60	0	0	0	0
2024-03-04	60	0	0	0	0
2024-03-03 23:00:00	60	0	0	0	0
2024-03-03 22:00:00	60	0	0	0	0
2024-03-03 21:00:00	35	10	15	0	25
2024-03-03 20:00:00	45	15	0	0	15
2024-03-03 19:00:00	0	15	40	5	60
2024-03-03 18:00:00	35	15	10	0	25
2024-03-03 17:00:00	50	10	0	0	10
2024-03-03 16:00:00	40	10	10	0	20
2024-03-03 15:00:00	30	30	0	0	30
2024-03-03 14:00:00	55	5	0	0	5
2024-03-03 13:00:00	5	50	5	0	55
2024-03-03 12:00:00	40	20	0	0	20
2024-03-03 11:00:00	35	15	10	0	25
2024-03-03 10:00:00	45	10	5	0	15
2024-03-03 09:00:00	50	10	0	0	10
2024-03-03 08:00:00	25	25	10	0	35
2024-03-03 07:00:00	30	10	20	0	30
2024-03-03 06:00:00	50	5	5	0	10
2024-03-03 05:00:00	60	0	0	0	0
2024-03-03 04:00:00	55	5	0	0	5
2024-03-03 03:00:00	45	15	0	0	15
2024-03-03 02:00:00	55	5	0	0	5
2024-03-03 01:00:00	60	0	0	0	0
2024-03-03	30	15	15	0	30
2024-03-02 23:00:00	60	0	0	0	0
2024-03-02 22:00:00	55	0	5	0	5
2024-03-02 21:00:00	60	0	0	0	0
2024-03-02 20:00:00	55	5	0	0	5
2024-03-02 19:00:00	30	20	10	0	30
2024-03-02 18:00:00	25	35	0	0	35
2024-03-02 17:00:00	30	30	0	0	30
2024-03-02 16:00:00	35	25	0	0	25
2024-03-02 15:00:00	30	30	0	0	30
2024-03-02 14:00:00	55	5	0	0	5
2024-03-02 13:00:00	30	25	5	0	30
2024-03-02 12:00:00	30	25	5	0	30
2024-03-02 11:00:00	60	0	0	0	0
2024-03-02 10:00:00	40	5	15	0	20
2024-03-02 09:00:00	60	0	0	0	0
2024-03-02 08:00:00	40	15	5	0	20
2024-03-02 07:00:00	35	15	10	0	25
2024-03-02 06:00:00	60	0	0	0	0
2024-03-02 05:00:00	60	0	0	0	0
2024-03-02 04:00:00	60	0	0	0	0
2024-03-02 03:00:00	60	0	0	0	0
2024-03-02 02:00:00	60	0	0	0	0
2024-03-02 01:00:00	60	0	0	0	0
2024-03-02	60	0	0	0	0
2024-03-01 23:00:00	50	5	0	0	5
2024-03-01 09:00:00	50	0	5	0	5
2024-03-01 08:00:00	25	15	20	0	35
2024-03-01 07:00:00	25	15	20	0	35
2024-03-01 06:00:00	50	5	5	0	10
2024-03-01 05:00:00	55	5	0	0	5
2024-03-01 04:00:00	50	5	5	0	10
2024-03-01 03:00:00	55	5	0	0	5
2024-03-01 02:00:00	60	0	0	0	0
2024-03-01 01:00:00	60	0	0	0	0
2024-03-01	60	0	0	0	0
2024-02-29 23:00:00	60	0	0	0	0
2024-02-29 22:00:00	55	5	0	0	5
2024-02-29 21:00:00	10	15	25	10	50
2024-02-29 20:00:00	50	5	5	0	10
2024-02-29 19:00:00	50	10	0	0	10
2024-02-29 18:00:00	10	40	10	0	50
2024-02-29 17:00:00	55	0	5	0	5
2024-02-29 16:00:00	35	20	5	0	25
2024-02-29 15:00:00	50	5	5	0	10
2024-02-29 14:00:00	60	0	0	0	0
2024-02-29 13:00:00	55	5	0	0	5
2024-02-29 12:00:00	15	40	5	0	45
2024-02-29 11:00:00	55	5	0	0	5
2024-02-29 10:00:00	40	20	0	0	20
2024-02-29 09:00:00	55	5	0	0	5
2024-02-29 08:00:00	25	20	15	0	35
2024-02-29 07:00:00	20	10	30	0	40
2024-02-29 06:00:00	55	5	0	0	5
2024-02-29 05:00:00	60	0	0	0	0
2024-02-29 04:00:00	55	0	5	0	5
2024-02-29 03:00:00	50	10	0	0	10
2024-02-29 02:00:00	55	5	0	0	5
2024-02-29 01:00:00	60	0	0	0	0
2024-02-29	60	0	0	0	0
2024-02-28 23:00:00	60	0	0	0	0
2024-02-28 22:00:00	35	20	5	0	25
2024-02-28 21:00:00	45	10	5	0	15
2024-02-28 20:00:00	5	40	15	0	55
2024-02-28 19:00:00	0	45	15	0	60
2024-02-28 18:00:00	35	20	5	0	25
2024-02-28 17:00:00	25	25	10	0	35
2024-02-28 16:00:00	40	10	10	0	20
2024-02-28 15:00:00	40	20	0	0	20
2024-02-28 14:00:00	55	5	0	0	5
2024-02-28 13:00:00	55	0	5	0	5
2024-02-28 12:00:00	55	5	0	0	5
2024-02-28 11:00:00	60	0	0	0	0
2024-02-28 10:00:00	40	15	5	0	20
2024-02-28 09:00:00	55	5	0	0	5
2024-02-28 08:00:00	20	15	25	0	40
2024-02-28 07:00:00	20	25	15	0	40
2024-02-28 06:00:00	50	10	0	0	10
2024-02-28 05:00:00	55	5	0	0	5
2024-02-28 04:00:00	55	0	5	0	5
2024-02-28 03:00:00	60	0	0	0	0
2024-02-28 02:00:00	55	5	0	0	5
2024-02-28 01:00:00	60	0	0	0	0
2024-02-28	55	5	0	0	5
2024-02-27 23:00:00	60	0	0	0	0
2024-02-27 22:00:00	10	35	5	10	50
2024-02-27 21:00:00	50	5	5	0	10
2024-02-27 20:00:00	60	0	0	0	0
2024-02-27 19:00:00	35	20	5	0	25
2024-02-27 18:00:00	30	20	10	0	30
2024-02-27 17:00:00	30	30	0	0	30
2024-02-27 16:00:00	25	35	0	0	35
2024-02-27 15:00:00	30	25	5	0	30
2024-02-27 14:00:00	55	5	0	0	5
2024-02-27 13:00:00	45	10	5	0	15
2024-02-27 12:00:00	35	25	0	0	25
2024-02-27 11:00:00	60	0	0	0	0
2024-02-27 10:00:00	30	15	15	0	30
2024-02-27 09:00:00	40	10	10	0	20
2024-02-27 08:00:00	20	25	15	0	40
2024-02-27 07:00:00	25	15	20	0	35
2024-02-27 06:00:00	60	0	0	0	0
2024-02-27 05:00:00	55	5	0	0	5
2024-02-27 04:00:00	40	20	0	0	20
2024-02-27 03:00:00	60	0	0	0	0
2024-02-27 02:00:00	60	0	0	0	0
2024-02-27 01:00:00	55	5	0	0	5
2024-02-27	60	0	0	0	0
2024-02-26 23:00:00	60	0	0	0	0
2024-02-26 22:00:00	45	15	0	0	15
2024-02-26 21:00:00	55	5	0	0	5
2024-02-26 20:00:00	5	35	20	0	55
2024-02-26 19:00:00	25	25	10	0	35
2024-02-26 18:00:00	15	35	10	0	45
2024-02-26 17:00:00	40	15	5	0	20
2024-02-26 16:00:00	35	15	10	0	25
2024-02-26 15:00:00	55	5	0	0	5
2024-02-26 14:00:00	45	15	0	0	15
2024-02-26 13:00:00	45	5	10	0	15
2024-02-26 12:00:00	35	15	10	0	25
2024-02-26 11:00:00	55	5	0	0	5
2024-02-26 10:00:00	40	15	5	0	20
2024-02-26 09:00:00	50	5	5	0	10
2024-02-26 08:00:00	60	0	0	0	0
2024-02-26 07:00:00	45	15	0	0	15
2024-02-26 06:00:00	10	25	20	5	50
2024-02-26 05:00:00	50	0	10	0	10
2024-02-26 04:00:00	60	0	0	0	0
2024-02-26 03:00:00	60	0	0	0	0
2024-02-26 02:00:00	55	5	0	0	5
2024-02-26 01:00:00	60	0	0	0	0
2024-02-26	60	0	0	0	0
2024-02-25 23:00:00	60	0	0	0	0
2024-02-25 22:00:00	60	0	0	0	0
2024-02-25 21:00:00	60	0	0	0	0
2024-02-25 20:00:00	45	15	0	0	15
2024-02-25 19:00:00	15	25	20	0	45
2024-02-25 18:00:00	20	30	10	0	40
2024-02-25 17:00:00	30	25	5	0	30
2024-02-25 16:00:00	40	15	5	0	20
2024-02-25 15:00:00	15	35	10	0	45
2024-02-25 14:00:00	55	5	0	0	5
2024-02-25 13:00:00	55	5	0	0	5
2024-02-25 12:00:00	25	25	10	0	35
2024-02-25 11:00:00	20	25	10	5	40
2024-02-25 10:00:00	30	25	5	0	30
2024-02-25 09:00:00	15	35	10	0	45
2024-02-25 08:00:00	30	10	20	0	30
2024-02-25 07:00:00	60	0	0	0	0
2024-02-25 06:00:00	60	0	0	0	0
2024-02-25 05:00:00	60	0	0	0	0
2024-02-25 04:00:00	45	10	5	0	15
2024-02-25 03:00:00	50	10	0	0	10
2024-02-25 02:00:00	50	0	10	0	10
2024-02-25 01:00:00	55	5	0	0	5
2024-02-25	60	0	0	0	0
2024-02-24 23:00:00	60	0	0	0	0
2024-02-24 22:00:00	60	0	0	0	0
2024-02-24 21:00:00	25	10	25	0	35
2024-02-24 20:00:00	15	45	0	0	45
2024-02-24 19:00:00	35	15	10	0	25
2024-02-24 18:00:00	45	5	10	0	15
2024-02-24 17:00:00	50	0	10	0	10
2024-02-24 16:00:00	55	5	0	0	5
2024-02-24 15:00:00	55	5	0	0	5
2024-02-24 14:00:00	45	5	10	0	15
2024-02-24 13:00:00	20	30	10	0	40
2024-02-24 12:00:00	15	45	0	0	45
2024-02-24 11:00:00	30	20	10	0	30
2024-02-24 10:00:00	55	5	0	0	5
2024-02-24 09:00:00	30	15	15	0	30
2024-02-24 08:00:00	15	25	20	0	45
2024-02-24 07:00:00	50	10	0	0	10
2024-02-24 06:00:00	50	5	5	0	10
2024-02-24 05:00:00	60	0	0	0	0
2024-02-24 04:00:00	45	5	10	0	15
2024-02-24 03:00:00	60	0	0	0	0
2024-02-24 02:00:00	55	5	0	0	5
2024-02-24 01:00:00	60	0	0	0	0
2024-02-24	60	0	0	0	0
2024-02-23 23:00:00	60	0	0	0	0
2024-02-23 22:00:00	60	0	0	0	0
2024-02-23 21:00:00	30	25	5	0	30
2024-02-23 20:00:00	0	40	20	0	60
2024-02-23 19:00:00	20	30	10	0	40
2024-02-23 18:00:00	25	25	10	0	35
2024-02-23 17:00:00	55	5	0	0	5
2024-02-23 16:00:00	50	5	5	0	10
2024-02-23 15:00:00	50	10	0	0	10
2024-02-23 14:00:00	55	5	0	0	5
2024-02-23 13:00:00	40	15	5	0	20
2024-02-23 12:00:00	60	0	0	0	0
2024-02-23 11:00:00	45	0	15	0	15
2024-02-23 10:00:00	45	5	10	0	15
2024-02-23 09:00:00	60	0	0	0	0
2024-02-23 08:00:00	30	15	5	10	30
2024-02-23 07:00:00	20	20	20	0	40
2024-02-23 06:00:00	55	5	0	0	5
2024-02-23 05:00:00	60	0	0	0	0
2024-02-23 04:00:00	55	0	5	0	5
2024-02-23 03:00:00	60	0	0	0	0
2024-02-23 02:00:00	60	0	0	0	0
2024-02-23 01:00:00	60	0	0	0	0
2024-02-23	60	0	0	0	0
2024-02-22 23:00:00	60	0	0	0	0
2024-02-22 22:00:00	45	15	0	0	15
2024-02-22 21:00:00	10	20	30	0	50
2024-02-22 20:00:00	35	20	5	0	25
2024-02-22 19:00:00	55	5	0	0	5
2024-02-22 18:00:00	35	25	0	0	25
2024-02-22 17:00:00	25	35	0	0	35
2024-02-22 16:00:00	55	5	0	0	5
2024-02-22 15:00:00	50	5	5	0	10
2024-02-22 14:00:00	60	0	0	0	0
2024-02-22 13:00:00	40	20	0	0	20
2024-02-22 12:00:00	40	20	0	0	20
2024-02-22 11:00:00	60	0	0	0	0
2024-02-22 10:00:00	45	5	10	0	15
2024-02-22 09:00:00	60	0	0	0	0
2024-02-22 08:00:00	20	30	10	0	40
2024-02-22 07:00:00	30	10	20	0	30
2024-02-22 06:00:00	60	0	0	0	0
2024-02-22 05:00:00	50	10	0	0	10
2024-02-22 04:00:00	50	5	5	0	10
2024-02-22 03:00:00	50	10	0	0	10
2024-02-22 02:00:00	55	5	0	0	5
2024-02-22 01:00:00	60	0	0	0	0
2024-02-22	55	0	5	0	5
2024-02-21 23:00:00	60	0	0	0	0
2024-02-21 22:00:00	60	0	0	0	0
2024-02-21 21:00:00	60	0	0	0	0
2024-02-21 20:00:00	60	0	0	0	0
2024-02-21 19:00:00	5	20	35	0	55
2024-02-21 18:00:00	45	15	0	0	15
2024-02-21 17:00:00	55	5	0	0	5
2024-02-21 16:00:00	25	20	15	0	35
2024-02-21 15:00:00	60	0	0	0	0
2024-02-21 14:00:00	50	10	0	0	10
2024-02-21 13:00:00	55	5	0	0	5
2024-02-21 12:00:00	45	15	0	0	15
2024-02-21 11:00:00	60	0	0	0	0
2024-02-21 10:00:00	60	0	0	0	0
2024-02-21 09:00:00	50	10	0	0	10
2024-02-21 08:00:00	30	10	15	5	30
2024-02-21 07:00:00	25	10	25	0	35
2024-02-21 06:00:00	55	5	0	0	5
2024-02-21 05:00:00	60	0	0	0	0
2024-02-21 04:00:00	60	0	0	0	0
2024-02-21 03:00:00	55	5	0	0	5
2024-02-21 02:00:00	50	0	10	0	10
2024-02-21 01:00:00	60	0	0	0	0
2024-02-21	60	0	0	0	0
2024-02-20 23:00:00	60	0	0	0	0
2024-02-20 22:00:00	50	10	0	0	10
2024-02-20 21:00:00	20	25	10	5	40
2024-02-20 20:00:00	30	30	0	0	30
2024-02-20 19:00:00	20	20	20	0	40
2024-02-20 18:00:00	30	25	5	0	30
2024-02-20 17:00:00	40	15	5	0	20
2024-02-20 16:00:00	35	25	0	0	25
2024-02-20 15:00:00	50	10	0	0	10
2024-02-20 14:00:00	55	5	0	0	5
2024-02-20 13:00:00	45	15	0	0	15
2024-02-20 12:00:00	15	40	5	0	45
2024-02-20 11:00:00	55	5	0	0	5
2024-02-20 10:00:00	60	0	0	0	0
2024-02-20 09:00:00	50	10	0	0	10
2024-02-20 08:00:00	40	10	10	0	20
2024-02-20 07:00:00	45	5	10	0	15
2024-02-20 06:00:00	20	15	15	10	40
2024-02-20 05:00:00	50	10	0	0	10
2024-02-20 04:00:00	55	5	0	0	5
2024-02-20 03:00:00	50	0	10	0	10
2024-02-20 02:00:00	60	0	0	0	0
2024-02-20 01:00:00	60	0	0	0	0
2024-02-20	60	0	0	0	0
2024-02-19 23:00:00	30	25	5	0	30
2024-02-19 22:00:00	60	0	0	0	0
2024-02-19 21:00:00	25	35	0	0	35
2024-02-19 20:00:00	5	40	15	0	55
2024-02-19 19:00:00	35	15	10	0	25
2024-02-19 18:00:00	15	35	10	0	45
2024-02-19 17:00:00	35	20	5	0	25
2024-02-19 16:00:00	40	15	5	0	20
2024-02-19 15:00:00	60	0	0	0	0
2024-02-19 14:00:00	60	0	0	0	0
2024-02-19 13:00:00	45	15	0	0	15
2024-02-19 12:00:00	45	15	0	0	15
2024-02-19 11:00:00	45	5	10	0	15
2024-02-19 10:00:00	55	5	0	0	5
2024-02-19 09:00:00	45	15	0	0	15
2024-02-19 08:00:00	60	0	0	0	0
2024-02-19 07:00:00	60	0	0	0	0
2024-02-19 06:00:00	15	20	25	0	45
2024-02-19 05:00:00	55	5	0	0	5
2024-02-19 04:00:00	60	0	0	0	0
2024-02-19 03:00:00	55	5	0	0	5
2024-02-19 02:00:00	60	0	0	0	0
2024-02-19 01:00:00	60	0	0	0	0
2024-02-19	60	0	0	0	0
2024-02-18 23:00:00	55	5	0	0	5
2024-02-18 22:00:00	55	5	0	0	5
2024-02-18 21:00:00	35	20	5	0	25
2024-02-18 20:00:00	45	15	0	0	15
2024-02-18 19:00:00	30	20	10	0	30
2024-02-18 18:00:00	40	20	0	0	20
2024-02-18 17:00:00	50	5	5	0	10
2024-02-18 16:00:00	60	0	0	0	0
2024-02-18 15:00:00	60	0	0	0	0
2024-02-18 14:00:00	60	0	0	0	0
2024-02-18 13:00:00	60	0	0	0	0
2024-02-18 12:00:00	60	0	0	0	0
2024-02-18 11:00:00	60	0	0	0	0
2024-02-18 10:00:00	60	0	0	0	0
2024-02-18 09:00:00	60	0	0	0	0
2024-02-18 08:00:00	50	0	10	0	10
2024-02-18 07:00:00	55	5	0	0	5
2024-02-18 06:00:00	55	5	0	0	5
2024-02-18 05:00:00	60	0	0	0	0
2024-02-18 04:00:00	60	0	0	0	0
2024-02-18 03:00:00	60	0	0	0	0
2024-02-18 02:00:00	55	5	0	0	5
2024-02-18 01:00:00	60	0	0	0	0
2024-02-18	50	5	5	0	10
2024-02-17 23:00:00	50	10	0	0	10
2024-02-17 22:00:00	60	0	0	0	0
2024-02-17 21:00:00	55	5	0	0	5
2024-02-17 20:00:00	60	0	0	0	0
2024-02-17 19:00:00	60	0	0	0	0
2024-02-17 18:00:00	10	35	15	0	50
2024-02-17 17:00:00	55	5	0	0	5
2024-02-17 16:00:00	60	0	0	0	0
2024-02-17 15:00:00	60	0	0	0	0
2024-02-17 14:00:00	55	0	0	0	0
2024-02-17 08:00:00	25	20	5	0	25
2024-02-17 07:00:00	45	15	0	0	15
2024-02-17 06:00:00	50	10	0	0	10
2024-02-17 05:00:00	60	0	0	0	0
2024-02-17 04:00:00	60	0	0	0	0
2024-02-17 03:00:00	60	0	0	0	0
2024-02-17 02:00:00	60	0	0	0	0
2024-02-17 01:00:00	55	5	0	0	5
2024-02-17	55	5	0	0	5
2024-02-16 23:00:00	50	0	10	0	10
2024-02-16 22:00:00	60	0	0	0	0
2024-02-16 21:00:00	50	10	0	0	10
2024-02-16 20:00:00	5	40	15	0	55
2024-02-16 19:00:00	5	25	30	0	55
2024-02-16 18:00:00	25	25	10	0	35
2024-02-16 17:00:00	50	10	0	0	10
2024-02-16 16:00:00	35	20	5	0	25
2024-02-16 15:00:00	40	20	0	0	20
2024-02-16 14:00:00	60	0	0	0	0
2024-02-16 13:00:00	50	10	0	0	10
2024-02-16 12:00:00	5	50	5	0	55
2024-02-16 11:00:00	55	5	0	0	5
2024-02-16 10:00:00	50	5	5	0	10
2024-02-16 09:00:00	60	0	0	0	0
2024-02-16 08:00:00	25	15	20	0	35
2024-02-16 07:00:00	30	5	25	0	30
2024-02-16 06:00:00	55	5	0	0	5
2024-02-16 05:00:00	60	0	0	0	0
2024-02-16 04:00:00	60	0	0	0	0
2024-02-16 03:00:00	60	0	0	0	0
2024-02-16 02:00:00	60	0	0	0	0
2024-02-16 01:00:00	60	0	0	0	0
2024-02-16	60	0	0	0	0
2024-02-15 23:00:00	45	10	5	0	15
2024-02-15 22:00:00	60	0	0	0	0
2024-02-15 21:00:00	50	5	5	0	10
2024-02-15 20:00:00	35	20	5	0	25
2024-02-15 19:00:00	35	15	10	0	25
2024-02-15 18:00:00	55	5	0	0	5
2024-02-15 17:00:00	45	15	0	0	15
2024-02-15 16:00:00	35	25	0	0	25
2024-02-15 15:00:00	55	5	0	0	5
2024-02-15 14:00:00	60	0	0	0	0
2024-02-15 13:00:00	35	10	15	0	25
2024-02-15 12:00:00	55	5	0	0	5
2024-02-15 11:00:00	45	10	5	0	15
2024-02-15 10:00:00	60	0	0	0	0
2024-02-15 09:00:00	50	5	5	0	10
2024-02-15 08:00:00	40	0	20	0	20
2024-02-15 07:00:00	10	25	25	0	50
2024-02-15 06:00:00	50	5	5	0	10
2024-02-15 05:00:00	40	20	0	0	20
2024-02-15 04:00:00	55	5	0	0	5
2024-02-15 03:00:00	55	5	0	0	5
2024-02-15 02:00:00	60	0	0	0	0
2024-02-15 01:00:00	55	5	0	0	5
2024-02-15	60	0	0	0	0
2024-02-14 23:00:00	60	0	0	0	0
2024-02-14 22:00:00	60	0	0	0	0
2024-02-14 21:00:00	55	0	5	0	5
2024-02-14 20:00:00	5	55	0	0	55
2024-02-14 19:00:00	5	45	10	0	55
2024-02-14 18:00:00	0	50	10	0	60
2024-02-14 17:00:00	0	55	5	0	60
2024-02-14 16:00:00	10	30	20	0	50
2024-02-14 15:00:00	50	10	0	0	10
2024-02-14 14:00:00	55	5	0	0	5
2024-02-14 13:00:00	35	25	0	0	25
2024-02-14 12:00:00	15	45	0	0	45
2024-02-14 11:00:00	50	10	0	0	10
2024-02-14 10:00:00	45	15	0	0	15
2024-02-14 09:00:00	60	0	0	0	0
2024-02-14 08:00:00	25	25	10	0	35
2024-02-14 07:00:00	25	15	20	0	35
2024-02-14 06:00:00	55	5	0	0	5
2024-02-14 05:00:00	60	0	0	0	0
2024-02-14 04:00:00	55	5	0	0	5
2024-02-14 03:00:00	60	0	0	0	0
2024-02-14 02:00:00	60	0	0	0	0
2024-02-14 01:00:00	55	5	0	0	5
2024-02-14	60	0	0	0	0
2024-02-13 23:00:00	60	0	0	0	0
2024-02-13 22:00:00	60	0	0	0	0
2024-02-13 21:00:00	55	5	0	0	5
2024-02-13 20:00:00	10	25	25	0	50
2024-02-13 19:00:00	15	25	20	0	45
2024-02-13 18:00:00	30	25	5	0	30
2024-02-13 17:00:00	50	10	0	0	10
2024-02-13 16:00:00	15	30	15	0	45
2024-02-13 15:00:00	55	0	5	0	5
2024-02-13 14:00:00	60	0	0	0	0
2024-02-13 13:00:00	15	40	5	0	45
2024-02-13 12:00:00	35	25	0	0	25
2024-02-13 11:00:00	20	35	5	0	40
2024-02-13 10:00:00	60	0	0	0	0
2024-02-13 09:00:00	60	0	0	0	0
2024-02-13 08:00:00	10	35	10	5	50
2024-02-13 07:00:00	30	5	25	0	30
2024-02-13 06:00:00	60	0	0	0	0
2024-02-13 05:00:00	60	0	0	0	0
2024-02-13 04:00:00	45	10	5	0	15
2024-02-13 03:00:00	60	0	0	0	0
2024-02-13 02:00:00	60	0	0	0	0
2024-02-13 01:00:00	60	0	0	0	0
2024-02-13	60	0	0	0	0
2024-02-12 23:00:00	50	5	5	0	10
2024-02-12 22:00:00	60	0	0	0	0
2024-02-12 21:00:00	30	30	0	0	30
2024-02-12 20:00:00	5	40	15	0	55
2024-02-12 19:00:00	15	40	5	0	45
2024-02-12 18:00:00	20	35	5	0	40
2024-02-12 17:00:00	45	15	0	0	15
2024-02-12 16:00:00	25	30	5	0	35
2024-02-12 15:00:00	40	15	5	0	20
2024-02-12 14:00:00	60	0	0	0	0
2024-02-12 13:00:00	55	5	0	0	5
2024-02-12 12:00:00	55	5	0	0	5
2024-02-12 11:00:00	60	0	0	0	0
2024-02-12 10:00:00	50	10	0	0	10
2024-02-12 09:00:00	60	0	0	0	0
2024-02-12 08:00:00	10	25	25	0	50
2024-02-12 07:00:00	30	15	15	0	30
2024-02-12 06:00:00	55	5	0	0	5
2024-02-12 05:00:00	55	5	0	0	5
2024-02-12 04:00:00	60	0	0	0	0
2024-02-12 03:00:00	50	5	5	0	10
2024-02-12 02:00:00	60	0	0	0	0
2024-02-12 01:00:00	55	5	0	0	5
2024-02-12	60	0	0	0	0
2024-02-11 23:00:00	35	5	20	0	25
2024-02-11 22:00:00	60	0	0	0	0
2024-02-11 21:00:00	55	5	0	0	5
2024-02-11 20:00:00	40	20	0	0	20
2024-02-11 19:00:00	5	40	15	0	55
2024-02-11 18:00:00	50	0	10	0	10
2024-02-11 17:00:00	20	20	20	0	40
2024-02-11 16:00:00	55	5	0	0	5
2024-02-11 15:00:00	55	5	0	0	5
2024-02-11 14:00:00	60	0	0	0	0
2024-02-11 13:00:00	20	30	10	0	40
2024-02-11 12:00:00	0	60	0	0	60
2024-02-11 11:00:00	50	10	0	0	10
2024-02-11 10:00:00	10	45	5	0	50
2024-02-11 09:00:00	45	15	0	0	15
2024-02-11 08:00:00	55	5	0	0	5
2024-02-11 07:00:00	50	5	5	0	10
2024-02-11 06:00:00	55	5	0	0	5
2024-02-11 05:00:00	55	5	0	0	5
2024-02-11 04:00:00	50	5	5	0	10
2024-02-11 03:00:00	40	5	15	0	20
2024-02-11 02:00:00	60	0	0	0	0
2024-02-11 01:00:00	55	5	0	0	5
2024-02-11	60	0	0	0	0
2024-02-10 23:00:00	60	0	0	0	0
2024-02-10 22:00:00	60	0	0	0	0
2024-02-10 21:00:00	45	15	0	0	15
2024-02-10 20:00:00	60	0	0	0	0
2024-02-10 19:00:00	45	15	0	0	15
2024-02-10 18:00:00	20	15	20	5	40
2024-02-10 17:00:00	15	40	5	0	45
2024-02-10 16:00:00	25	20	15	0	35
2024-02-10 15:00:00	60	0	0	0	0
2024-02-10 14:00:00	45	10	5	0	15
2024-02-10 13:00:00	5	20	25	10	55
2024-02-10 12:00:00	20	40	0	0	40
2024-02-10 11:00:00	40	20	0	0	20
2024-02-10 10:00:00	60	0	0	0	0
2024-02-10 09:00:00	15	30	15	0	45
2024-02-10 08:00:00	40	0	20	0	20
2024-02-10 07:00:00	55	5	0	0	5
2024-02-10 06:00:00	45	15	0	0	15
2024-02-10 05:00:00	60	0	0	0	0
2024-02-10 04:00:00	60	0	0	0	0
2024-02-10 03:00:00	55	5	0	0	5
2024-02-10 02:00:00	60	0	0	0	0
2024-02-10 01:00:00	60	0	0	0	0
2024-02-10	55	5	0	0	5
2024-02-09 23:00:00	50	10	0	0	10
2024-02-09 22:00:00	60	0	0	0	0
2024-02-09 21:00:00	55	0	5	0	5
2024-02-09 20:00:00	5	30	25	0	55
2024-02-09 19:00:00	35	15	10	0	25
2024-02-09 18:00:00	20	35	5	0	40
2024-02-09 17:00:00	45	15	0	0	15
2024-02-09 16:00:00	60	0	0	0	0
2024-02-09 15:00:00	30	25	5	0	30
2024-02-09 14:00:00	60	0	0	0	0
2024-02-09 13:00:00	55	5	0	0	5
2024-02-09 12:00:00	50	10	0	0	10
2024-02-09 11:00:00	45	10	5	0	15
2024-02-09 10:00:00	50	10	0	0	10
2024-02-09 09:00:00	55	0	5	0	5
2024-02-09 08:00:00	25	15	20	0	35
2024-02-09 07:00:00	25	10	25	0	35
2024-02-09 06:00:00	55	5	0	0	5
2024-02-09 05:00:00	60	0	0	0	0
2024-02-09 04:00:00	60	0	0	0	0
2024-02-09 03:00:00	60	0	0	0	0
2024-02-09 02:00:00	55	5	0	0	5
2024-02-09 01:00:00	60	0	0	0	0
2024-02-09	60	0	0	0	0
2024-02-08 23:00:00	60	0	0	0	0
2024-02-08 22:00:00	30	20	10	0	30
2024-02-08 21:00:00	10	40	10	0	50
2024-02-08 20:00:00	35	15	10	0	25
2024-02-08 19:00:00	55	5	0	0	5
2024-02-08 18:00:00	15	45	0	0	45
2024-02-08 17:00:00	35	25	0	0	25
2024-02-08 16:00:00	55	5	0	0	5
2024-02-08 15:00:00	60	0	0	0	0
2024-02-08 14:00:00	50	10	0	0	10
2024-02-08 13:00:00	30	30	0	0	30
2024-02-08 12:00:00	40	20	0	0	20
2024-02-08 11:00:00	40	10	10	0	20
2024-02-08 10:00:00	50	10	0	0	10
2024-02-08 09:00:00	60	0	0	0	0
2024-02-08 08:00:00	15	25	15	5	45
2024-02-08 07:00:00	20	20	20	0	40
2024-02-08 06:00:00	60	0	0	0	0
2024-02-08 05:00:00	50	10	0	0	10
2024-02-08 04:00:00	60	0	0	0	0
2024-02-08 03:00:00	55	5	0	0	5
2024-02-08 02:00:00	55	5	0	0	5
2024-02-08 01:00:00	60	0	0	0	0
2024-02-08	60	0	0	0	0
2024-02-07 23:00:00	60	0	0	0	0
2024-02-07 22:00:00	60	0	0	0	0
2024-02-07 21:00:00	40	5	15	0	20
2024-02-07 20:00:00	5	25	30	0	55
2024-02-07 19:00:00	25	20	15	0	35
2024-02-07 18:00:00	10	50	0	0	50
2024-02-07 17:00:00	30	30	0	0	30
2024-02-07 16:00:00	45	10	5	0	15
2024-02-07 15:00:00	30	30	0	0	30
2024-02-07 14:00:00	55	5	0	0	5
2024-02-07 13:00:00	60	0	0	0	0
2024-02-07 12:00:00	55	5	0	0	5
2024-02-07 11:00:00	60	0	0	0	0
2024-02-07 10:00:00	55	5	0	0	5
2024-02-07 09:00:00	55	5	0	0	5
2024-02-07 08:00:00	15	15	30	0	45
2024-02-07 07:00:00	20	25	15	0	40
2024-02-07 06:00:00	60	0	0	0	0
2024-02-07 05:00:00	55	5	0	0	5
2024-02-07 04:00:00	60	0	0	0	0
2024-02-07 03:00:00	60	0	0	0	0
2024-02-07 02:00:00	55	5	0	0	5
2024-02-07 01:00:00	60	0	0	0	0
2024-02-07	60	0	0	0	0
2024-02-06 23:00:00	55	5	0	0	5
2024-02-06 22:00:00	40	20	0	0	20
2024-02-06 21:00:00	45	5	0	10	15
2024-02-06 20:00:00	0	15	45	0	60
2024-02-06 19:00:00	15	35	10	0	45
2024-02-06 18:00:00	35	20	5	0	25
2024-02-06 17:00:00	55	5	0	0	5
2024-02-06 16:00:00	25	30	5	0	35
2024-02-06 15:00:00	20	40	0	0	40
2024-02-06 14:00:00	60	0	0	0	0
2024-02-06 13:00:00	50	10	0	0	10
2024-02-06 12:00:00	50	10	0	0	10
2024-02-06 11:00:00	60	0	0	0	0
2024-02-06 10:00:00	55	0	5	0	5
2024-02-06 09:00:00	60	0	0	0	0
2024-02-06 08:00:00	15	25	20	0	45
2024-02-06 07:00:00	30	15	15	0	30
2024-02-06 06:00:00	60	0	0	0	0
2024-02-06 05:00:00	60	0	0	0	0
2024-02-06 04:00:00	55	5	0	0	5
2024-02-06 03:00:00	60	0	0	0	0
2024-02-06 02:00:00	60	0	0	0	0
2024-02-06 01:00:00	60	0	0	0	0
2024-02-06	55	5	0	0	5
2024-02-05 23:00:00	60	0	0	0	0
2024-02-05 22:00:00	50	0	10	0	10
2024-02-05 21:00:00	45	15	0	0	15
2024-02-05 20:00:00	40	20	0	0	20
2024-02-05 19:00:00	40	20	0	0	20
2024-02-05 18:00:00	15	30	15	0	45
2024-02-05 17:00:00	10	50	0	0	50
2024-02-05 16:00:00	35	25	0	0	25
2024-02-05 15:00:00	50	10	0	0	10
2024-02-05 14:00:00	50	10	0	0	10
2024-02-05 13:00:00	45	15	0	0	15
2024-02-05 12:00:00	35	20	5	0	25
2024-02-05 11:00:00	60	0	0	0	0
2024-02-05 10:00:00	45	10	5	0	15
2024-02-05 09:00:00	60	0	0	0	0
2024-02-05 08:00:00	30	10	15	5	30
2024-02-05 07:00:00	45	10	5	0	15
2024-02-05 06:00:00	40	10	10	0	20
2024-02-05 05:00:00	50	10	0	0	10
2024-02-05 04:00:00	55	5	0	0	5
2024-02-05 03:00:00	60	0	0	0	0
2024-02-05 02:00:00	55	5	0	0	5
2024-02-05 01:00:00	60	0	0	0	0
2024-02-05	55	5	0	0	5
2024-02-04 23:00:00	60	0	0	0	0
2024-02-04 22:00:00	60	0	0	0	0
2024-02-04 21:00:00	60	0	0	0	0
2024-02-04 20:00:00	20	25	10	5	40
2024-02-04 19:00:00	15	25	15	5	45
2024-02-04 18:00:00	35	0	15	0	15
2024-02-04 15:00:00	15	45	0	0	45
2024-02-04 14:00:00	30	25	5	0	30
2024-02-04 13:00:00	0	30	20	10	60
2024-02-04 12:00:00	30	30	0	0	30
2024-02-04 11:00:00	25	35	0	0	35
2024-02-04 10:00:00	35	15	10	0	25
2024-02-04 09:00:00	50	10	0	0	10
2024-02-04 08:00:00	40	20	0	0	20
2024-02-04 07:00:00	55	5	0	0	5
2024-02-04 06:00:00	60	0	0	0	0
2024-02-04 05:00:00	60	0	0	0	0
2024-02-04 04:00:00	55	5	0	0	5
2024-02-04 03:00:00	60	0	0	0	0
2024-02-04 02:00:00	40	15	5	0	20
2024-02-04 01:00:00	60	0	0	0	0
2024-02-04	60	0	0	0	0
2024-02-03 23:00:00	60	0	0	0	0
2024-02-03 22:00:00	60	0	0	0	0
2024-02-03 21:00:00	60	0	0	0	0
2024-02-03 20:00:00	55	5	0	0	5
2024-02-03 19:00:00	25	25	5	5	35
2024-02-03 18:00:00	0	35	25	0	60
2024-02-03 17:00:00	35	25	0	0	25
2024-02-03 16:00:00	60	0	0	0	0
2024-02-03 15:00:00	35	25	0	0	25
2024-02-03 14:00:00	55	5	0	0	5
2024-02-03 13:00:00	35	15	10	0	25
2024-02-03 12:00:00	15	40	5	0	45
2024-02-03 11:00:00	45	15	0	0	15
2024-02-03 10:00:00	50	10	0	0	10
2024-02-03 09:00:00	30	10	15	5	30
2024-02-03 08:00:00	35	15	10	0	25
2024-02-03 07:00:00	55	5	0	0	5
2024-02-03 06:00:00	60	0	0	0	0
2024-02-03 05:00:00	60	0	0	0	0
2024-02-03 04:00:00	60	0	0	0	0
2024-02-03 03:00:00	60	0	0	0	0
2024-02-03 02:00:00	60	0	0	0	0
2024-02-03 01:00:00	60	0	0	0	0
2024-02-03	45	10	5	0	15
2024-02-02 23:00:00	60	0	0	0	0
2024-02-02 22:00:00	60	0	0	0	0
2024-02-02 21:00:00	55	5	0	0	5
2024-02-02 20:00:00	10	30	20	0	50
2024-02-02 19:00:00	0	35	25	0	60
2024-02-02 18:00:00	40	10	10	0	20
2024-02-02 17:00:00	55	5	0	0	5
2024-02-02 16:00:00	60	0	0	0	0
2024-02-02 15:00:00	30	30	0	0	30
2024-02-02 14:00:00	45	15	0	0	15
2024-02-02 13:00:00	60	0	0	0	0
2024-02-02 12:00:00	60	0	0	0	0
2024-02-02 11:00:00	60	0	0	0	0
2024-02-02 10:00:00	60	0	0	0	0
2024-02-02 09:00:00	60	0	0	0	0
2024-02-02 08:00:00	10	30	15	5	50
2024-02-02 07:00:00	30	10	20	0	30
2024-02-02 06:00:00	55	5	0	0	5
2024-02-02 05:00:00	55	5	0	0	5
2024-02-02 04:00:00	50	10	0	0	10
2024-02-02 03:00:00	60	0	0	0	0
2024-02-02 02:00:00	55	5	0	0	5
2024-02-02 01:00:00	55	5	0	0	5
2024-02-02	60	0	0	0	0
2024-02-01 23:00:00	60	0	0	0	0
2024-02-01 22:00:00	30	10	20	0	30
2024-02-01 21:00:00	15	20	20	5	45
2024-02-01 20:00:00	40	15	5	0	20
2024-02-01 19:00:00	40	20	0	0	20
2024-02-01 18:00:00	25	30	5	0	35
2024-02-01 17:00:00	45	15	0	0	15
2024-02-01 16:00:00	30	25	5	0	30
2024-02-01 15:00:00	50	10	0	0	10
2024-02-01 14:00:00	60	0	0	0	0
2024-02-01 13:00:00	55	5	0	0	5
2024-02-01 12:00:00	40	20	0	0	20
2024-02-01 11:00:00	60	0	0	0	0
2024-02-01 10:00:00	45	15	0	0	15
2024-02-01 09:00:00	40	20	0	0	20
2024-02-01 08:00:00	10	25	25	0	50
2024-02-01 07:00:00	30	15	15	0	30
2024-02-01 06:00:00	55	5	0	0	5
2024-02-01 05:00:00	55	5	0	0	5
2024-02-01 04:00:00	60	0	0	0	0
2024-02-01 03:00:00	60	0	0	0	0
2024-02-01 02:00:00	60	0	0	0	0
2024-02-01 01:00:00	55	5	0	0	5
2024-02-01	60	0	0	0	0
2024-01-31 23:00:00	55	5	0	0	5
2024-01-31 22:00:00	50	10	0	0	10
2024-01-31 21:00:00	50	10	0	0	10
2024-01-31 20:00:00	15	45	0	0	45
2024-01-31 19:00:00	0	20	35	5	60
2024-01-31 18:00:00	35	20	5	0	25
2024-01-31 17:00:00	40	20	0	0	20
2024-01-31 16:00:00	50	10	0	0	10
2024-01-31 15:00:00	20	40	0	0	40
2024-01-31 14:00:00	55	5	0	0	5
2024-01-31 13:00:00	60	0	0	0	0
2024-01-31 12:00:00	15	35	10	0	45
2024-01-31 11:00:00	45	10	5	0	15
2024-01-31 10:00:00	60	0	0	0	0
2024-01-31 09:00:00	60	0	0	0	0
2024-01-31 08:00:00	25	10	10	15	35
2024-01-31 07:00:00	25	30	5	0	35
2024-01-31 06:00:00	50	10	0	0	10
2024-01-31 05:00:00	55	5	0	0	5
2024-01-31 04:00:00	50	10	0	0	10
2024-01-31 03:00:00	60	0	0	0	0
2024-01-31 02:00:00	60	0	0	0	0
2024-01-31 01:00:00	60	0	0	0	0
2024-01-31	60	0	0	0	0
2024-01-30 23:00:00	60	0	0	0	0
2024-01-30 22:00:00	30	10	20	0	30
2024-01-30 21:00:00	50	5	5	0	10
2024-01-30 20:00:00	50	10	0	0	10
2024-01-30 19:00:00	55	5	0	0	5
2024-01-30 18:00:00	5	50	5	0	55
2024-01-30 17:00:00	50	5	5	0	10
2024-01-30 16:00:00	30	30	0	0	30
2024-01-30 15:00:00	55	5	0	0	5
2024-01-30 14:00:00	60	0	0	0	0
2024-01-30 13:00:00	50	10	0	0	10
2024-01-30 12:00:00	45	10	5	0	15
2024-01-30 11:00:00	40	20	0	0	20
2024-01-30 10:00:00	45	5	10	0	15
2024-01-30 09:00:00	60	0	0	0	0
2024-01-30 08:00:00	60	0	0	0	0
2024-01-30 07:00:00	60	0	0	0	0
2024-01-30 06:00:00	20	15	25	0	40
2024-01-30 05:00:00	35	10	15	0	25
2024-01-30 04:00:00	60	0	0	0	0
2024-01-30 03:00:00	55	5	0	0	5
2024-01-30 02:00:00	60	0	0	0	0
2024-01-30 01:00:00	60	0	0	0	0
2024-01-30	55	5	0	0	5
2024-01-29 23:00:00	60	0	0	0	0
2024-01-29 22:00:00	50	10	0	0	10
2024-01-29 21:00:00	60	0	0	0	0
2024-01-29 20:00:00	15	30	10	5	45
2024-01-29 19:00:00	0	40	20	0	60
2024-01-29 18:00:00	5	40	15	0	55
2024-01-29 17:00:00	35	20	5	0	25
2024-01-29 16:00:00	45	15	0	0	15
2024-01-29 15:00:00	45	10	5	0	15
2024-01-29 14:00:00	55	5	0	0	5
2024-01-29 13:00:00	35	25	0	0	25
2024-01-29 12:00:00	35	20	5	0	25
2024-01-29 11:00:00	55	5	0	0	5
2024-01-29 10:00:00	55	5	0	0	5
2024-01-29 09:00:00	55	5	0	0	5
2024-01-29 08:00:00	60	0	0	0	0
2024-01-29 07:00:00	60	0	0	0	0
2024-01-29 06:00:00	5	20	30	5	55
2024-01-29 05:00:00	55	5	0	0	5
2024-01-29 04:00:00	55	5	0	0	5
2024-01-29 03:00:00	55	5	0	0	5
2024-01-29 02:00:00	60	0	0	0	0
2024-01-29 01:00:00	60	0	0	0	0
2024-01-29	60	0	0	0	0
2024-01-28 23:00:00	60	0	0	0	0
2024-01-28 22:00:00	55	5	0	0	5
2024-01-28 21:00:00	60	0	0	0	0
2024-01-28 20:00:00	15	30	15	0	45
2024-01-28 19:00:00	40	20	0	0	20
2024-01-28 18:00:00	35	20	5	0	25
2024-01-28 17:00:00	15	25	20	0	45
2024-01-28 16:00:00	30	30	0	0	30
2024-01-28 15:00:00	20	20	20	0	40
2024-01-28 14:00:00	60	0	0	0	0
2024-01-28 13:00:00	15	20	25	0	45
2024-01-28 12:00:00	0	25	20	5	50
2024-01-28 09:00:00	5	15	15	0	30
2024-01-28 08:00:00	45	15	0	0	15
2024-01-28 07:00:00	60	0	0	0	0
2024-01-28 06:00:00	50	5	5	0	10
2024-01-28 05:00:00	55	5	0	0	5
2024-01-28 04:00:00	60	0	0	0	0
2024-01-28 03:00:00	60	0	0	0	0
2024-01-28 02:00:00	60	0	0	0	0
2024-01-28 01:00:00	60	0	0	0	0
2024-01-28	55	5	0	0	5
2024-01-27 23:00:00	60	0	0	0	0
2024-01-27 22:00:00	50	5	5	0	10
2024-01-27 21:00:00	25	30	5	0	35
2024-01-27 20:00:00	35	20	5	0	25
2024-01-27 19:00:00	25	20	15	0	35
2024-01-27 18:00:00	10	40	10	0	50
2024-01-27 17:00:00	50	10	0	0	10
2024-01-27 16:00:00	55	5	0	0	5
2024-01-27 15:00:00	35	0	20	5	25
2024-01-27 14:00:00	35	25	0	0	25
2024-01-27 13:00:00	60	0	0	0	0
2024-01-27 12:00:00	40	5	5	10	20
2024-01-27 11:00:00	30	10	10	10	30
2024-01-27 10:00:00	45	10	5	0	15
2024-01-27 09:00:00	35	25	0	0	25
2024-01-27 08:00:00	30	15	15	0	30
2024-01-27 07:00:00	50	10	0	0	10
2024-01-27 06:00:00	50	10	0	0	10
2024-01-27 05:00:00	60	0	0	0	0
2024-01-27 04:00:00	60	0	0	0	0
2024-01-27 03:00:00	60	0	0	0	0
2024-01-27 02:00:00	60	0	0	0	0
2024-01-27 01:00:00	40	10	10	0	20
2024-01-27	50	10	0	0	10
2024-01-26 23:00:00	50	10	0	0	10
2024-01-26 22:00:00	60	0	0	0	0
2024-01-26 21:00:00	60	0	0	0	0
2024-01-26 20:00:00	20	40	0	0	40
2024-01-26 19:00:00	15	20	25	0	45
2024-01-26 18:00:00	5	50	5	0	55
2024-01-26 17:00:00	30	30	0	0	30
2024-01-26 16:00:00	25	25	10	0	35
2024-01-26 15:00:00	50	0	10	0	10
2024-01-26 14:00:00	55	5	0	0	5
2024-01-26 13:00:00	60	0	0	0	0
2024-01-26 12:00:00	55	5	0	0	5
2024-01-26 11:00:00	60	0	0	0	0
2024-01-26 10:00:00	35	25	0	0	25
2024-01-26 09:00:00	60	0	0	0	0
2024-01-26 08:00:00	15	25	20	0	45
2024-01-26 07:00:00	30	15	15	0	30
2024-01-26 06:00:00	55	5	0	0	5
2024-01-26 05:00:00	60	0	0	0	0
2024-01-26 04:00:00	60	0	0	0	0
2024-01-26 03:00:00	60	0	0	0	0
2024-01-26 02:00:00	60	0	0	0	0
2024-01-26 01:00:00	60	0	0	0	0
2024-01-26	55	0	0	0	0
2024-01-25 23:00:00	60	0	0	0	0
2024-01-25 22:00:00	55	5	0	0	5
2024-01-25 21:00:00	15	5	40	0	45
2024-01-25 20:00:00	40	15	5	0	20
2024-01-25 19:00:00	55	5	0	0	5
2024-01-25 18:00:00	5	40	15	0	55
2024-01-25 17:00:00	35	25	0	0	25
2024-01-25 16:00:00	10	50	0	0	50
2024-01-25 15:00:00	40	15	5	0	20
2024-01-25 14:00:00	60	0	0	0	0
2024-01-25 13:00:00	60	0	0	0	0
2024-01-25 12:00:00	35	15	10	0	25
2024-01-25 11:00:00	20	35	5	0	40
2024-01-25 10:00:00	60	0	0	0	0
2024-01-25 09:00:00	60	0	0	0	0
2024-01-25 08:00:00	30	10	20	0	30
2024-01-25 07:00:00	10	35	15	0	50
2024-01-25 06:00:00	55	5	0	0	5
2024-01-25 05:00:00	60	0	0	0	0
2024-01-25 04:00:00	60	0	0	0	0
2024-01-25 03:00:00	60	0	0	0	0
2024-01-25 02:00:00	60	0	0	0	0
2024-01-25 01:00:00	60	0	0	0	0
2024-01-25	60	0	0	0	0
2024-01-24 23:00:00	60	0	0	0	0
2024-01-24 22:00:00	55	5	0	0	5
2024-01-24 21:00:00	15	30	15	0	45
2024-01-24 20:00:00	0	20	35	5	60
2024-01-24 19:00:00	35	5	15	5	25
2024-01-24 18:00:00	25	30	5	0	35
2024-01-24 17:00:00	55	5	0	0	5
2024-01-24 16:00:00	60	0	0	0	0
2024-01-24 15:00:00	50	10	0	0	10
2024-01-24 14:00:00	25	35	0	0	35
2024-01-24 13:00:00	45	15	0	0	15
2024-01-24 12:00:00	60	0	0	0	0
2024-01-24 11:00:00	55	5	0	0	5
2024-01-24 10:00:00	50	10	0	0	10
2024-01-24 09:00:00	60	0	0	0	0
2024-01-24 08:00:00	20	20	20	0	40
2024-01-24 07:00:00	25	15	20	0	35
2024-01-24 06:00:00	50	10	0	0	10
2024-01-24 05:00:00	55	5	0	0	5
2024-01-24 04:00:00	60	0	0	0	0
2024-01-24 03:00:00	55	5	0	0	5
2024-01-24 02:00:00	60	0	0	0	0
2024-01-24 01:00:00	55	5	0	0	5
2024-01-24	60	0	0	0	0
2024-01-23 23:00:00	60	0	0	0	0
2024-01-23 22:00:00	45	10	5	0	15
2024-01-23 21:00:00	50	5	5	0	10
2024-01-23 20:00:00	25	25	5	5	35
2024-01-23 19:00:00	5	25	25	5	55
2024-01-23 18:00:00	60	0	0	0	0
2024-01-23 17:00:00	25	35	0	0	35
2024-01-23 16:00:00	35	20	5	0	25
2024-01-23 15:00:00	60	0	0	0	0
2024-01-23 14:00:00	60	0	0	0	0
2024-01-23 13:00:00	35	15	10	0	25
2024-01-23 12:00:00	30	30	0	0	30
2024-01-23 11:00:00	50	5	5	0	10
2024-01-23 10:00:00	60	0	0	0	0
2024-01-23 09:00:00	50	5	5	0	10
2024-01-23 08:00:00	30	10	20	0	30
2024-01-23 07:00:00	15	25	20	0	45
2024-01-23 06:00:00	60	0	0	0	0
2024-01-23 05:00:00	55	5	0	0	5
2024-01-23 04:00:00	60	0	0	0	0
2024-01-23 03:00:00	60	0	0	0	0
2024-01-23 02:00:00	60	0	0	0	0
2024-01-23 01:00:00	60	0	0	0	0
2024-01-23	60	0	0	0	0
2024-01-22 23:00:00	60	0	0	0	0
2024-01-22 22:00:00	30	20	10	0	30
2024-01-22 21:00:00	55	0	5	0	5
2024-01-22 20:00:00	45	5	10	0	15
2024-01-22 19:00:00	15	35	10	0	45
2024-01-22 18:00:00	20	20	20	0	40
2024-01-22 17:00:00	0	60	0	0	60
2024-01-22 16:00:00	15	35	10	0	45
2024-01-22 15:00:00	20	35	5	0	40
2024-01-22 14:00:00	60	0	0	0	0
2024-01-22 13:00:00	50	5	5	0	10
2024-01-22 12:00:00	50	10	0	0	10
2024-01-22 11:00:00	45	15	0	0	15
2024-01-22 10:00:00	30	30	0	0	30
2024-01-22 09:00:00	60	0	0	0	0
2024-01-22 08:00:00	30	15	15	0	30
2024-01-22 07:00:00	55	5	0	0	5
2024-01-22 06:00:00	15	15	25	5	45
2024-01-22 05:00:00	60	0	0	0	0
2024-01-22 04:00:00	60	0	0	0	0
2024-01-22 03:00:00	60	0	0	0	0
2024-01-22 02:00:00	60	0	0	0	0
2024-01-22 01:00:00	60	0	0	0	0
2024-01-22	55	5	0	0	5
2024-01-21 23:00:00	55	5	0	0	5
2024-01-21 22:00:00	60	0	0	0	0
2024-01-21 21:00:00	60	0	0	0	0
2024-01-21 20:00:00	50	10	0	0	10
2024-01-21 19:00:00	30	25	5	0	30
2024-01-21 18:00:00	30	20	10	0	30
2024-01-21 17:00:00	40	20	0	0	20
2024-01-21 16:00:00	20	10	20	10	40
2024-01-21 15:00:00	40	20	0	0	20
2024-01-21 14:00:00	30	30	0	0	30
2024-01-21 13:00:00	25	35	0	0	35
2024-01-21 12:00:00	10	25	15	10	50
2024-01-21 11:00:00	40	10	10	0	20
2024-01-21 10:00:00	45	5	10	0	15
2024-01-21 09:00:00	60	0	0	0	0
2024-01-21 08:00:00	55	0	5	0	5
2024-01-21 07:00:00	55	5	0	0	5
2024-01-21 06:00:00	60	0	0	0	0
2024-01-21 05:00:00	60	0	0	0	0
2024-01-21 04:00:00	60	0	0	0	0
2024-01-21 03:00:00	55	5	0	0	5
2024-01-21 02:00:00	40	15	5	0	20
2024-01-21 01:00:00	60	0	0	0	0
2024-01-21	50	5	0	0	5
2024-01-20 23:00:00	55	0	0	0	0
2024-01-20 22:00:00	60	0	0	0	0
2024-01-20 21:00:00	50	0	10	0	10
2024-01-20 20:00:00	20	5	15	0	20
2024-01-20 18:00:00	5	15	0	0	15
2024-01-20 17:00:00	30	25	5	0	30
2024-01-20 16:00:00	15	10	20	15	45
2024-01-20 15:00:00	60	0	0	0	0
2024-01-20 14:00:00	30	15	15	0	30
2024-01-20 13:00:00	50	5	5	0	10
2024-01-20 12:00:00	45	5	10	0	15
2024-01-20 11:00:00	15	15	30	0	45
2024-01-20 10:00:00	60	0	0	0	0
2024-01-20 09:00:00	20	30	10	0	40
2024-01-20 08:00:00	35	5	20	0	25
2024-01-20 07:00:00	50	0	10	0	10
2024-01-20 06:00:00	55	5	0	0	5
2024-01-20 05:00:00	60	0	0	0	0
2024-01-20 04:00:00	55	5	0	0	5
2024-01-20 03:00:00	60	0	0	0	0
2024-01-20 02:00:00	60	0	0	0	0
2024-01-20 01:00:00	45	5	10	0	15
2024-01-20	55	5	0	0	5
2024-01-19 23:00:00	60	0	0	0	0
2024-01-19 22:00:00	60	0	0	0	0
2024-01-19 21:00:00	60	0	0	0	0
2024-01-19 20:00:00	60	0	0	0	0
2024-01-19 19:00:00	55	5	0	0	5
2024-01-19 18:00:00	10	30	15	5	50
2024-01-19 17:00:00	40	5	15	0	20
2024-01-19 16:00:00	35	25	0	0	25
2024-01-19 15:00:00	30	25	0	0	25
2024-01-19 14:00:00	45	10	5	0	15
2024-01-19 13:00:00	0	10	35	15	60
2024-01-19 12:00:00	20	30	10	0	40
2024-01-19 11:00:00	55	5	0	0	5
2024-01-19 10:00:00	30	25	5	0	30
2024-01-19 09:00:00	30	25	5	0	30
2024-01-19 08:00:00	20	15	20	5	40
2024-01-19 07:00:00	45	10	5	0	15
2024-01-19 06:00:00	50	10	0	0	10
2024-01-19 05:00:00	60	0	0	0	0
2024-01-19 04:00:00	55	5	0	0	5
2024-01-19 03:00:00	55	5	0	0	5
2024-01-19 02:00:00	55	5	0	0	5
2024-01-19 01:00:00	60	0	0	0	0
2024-01-19	60	0	0	0	0
2024-01-18 23:00:00	60	0	0	0	0
2024-01-18 22:00:00	60	0	0	0	0
2024-01-18 21:00:00	5	25	30	0	55
2024-01-18 20:00:00	40	20	0	0	20
2024-01-18 19:00:00	50	0	10	0	10
2024-01-18 18:00:00	40	15	5	0	20
2024-01-18 17:00:00	35	20	5	0	25
2024-01-18 16:00:00	15	20	25	0	45
2024-01-18 15:00:00	35	10	15	0	25
2024-01-18 14:00:00	60	0	0	0	0
2024-01-18 13:00:00	55	5	0	0	5
2024-01-18 12:00:00	5	35	20	0	55
2024-01-18 11:00:00	50	10	0	0	10
2024-01-18 10:00:00	5	15	40	0	55
2024-01-18 09:00:00	10	25	25	0	50
2024-01-18 08:00:00	45	10	5	0	15
2024-01-18 07:00:00	40	20	0	0	20
2024-01-18 06:00:00	45	5	10	0	15
2024-01-18 05:00:00	60	0	0	0	0
2024-01-18 04:00:00	60	0	0	0	0
2024-01-18 03:00:00	55	5	0	0	5
2024-01-18 02:00:00	55	5	0	0	5
2024-01-18 01:00:00	55	5	0	0	5
2024-01-18	60	0	0	0	0
2024-01-17 23:00:00	50	10	0	0	10
2024-01-17 22:00:00	50	10	0	0	10
2024-01-17 21:00:00	60	0	0	0	0
2024-01-17 20:00:00	25	5	15	0	20
2024-01-17 19:00:00	10	20	10	0	30
2024-01-17 18:00:00	25	20	15	0	35
2024-01-17 17:00:00	35	25	0	0	25
2024-01-17 16:00:00	10	30	20	0	50
2024-01-17 15:00:00	55	5	0	0	5
2024-01-17 14:00:00	60	0	0	0	0
2024-01-17 13:00:00	45	5	10	0	15
2024-01-17 12:00:00	40	15	5	0	20
2024-01-17 11:00:00	60	0	0	0	0
2024-01-17 10:00:00	55	5	0	0	5
2024-01-17 09:00:00	55	0	5	0	5
2024-01-17 08:00:00	35	5	15	5	25
2024-01-17 07:00:00	5	25	30	0	55
2024-01-17 06:00:00	55	5	0	0	5
2024-01-17 05:00:00	55	0	5	0	5
2024-01-17 04:00:00	55	5	0	0	5
2024-01-17 03:00:00	55	5	0	0	5
2024-01-17 02:00:00	60	0	0	0	0
2024-01-17 01:00:00	55	5	0	0	5
2024-01-17	55	5	0	0	5
2024-01-16 23:00:00	60	0	0	0	0
2024-01-16 22:00:00	50	10	0	0	10
2024-01-16 21:00:00	15	30	15	0	45
2024-01-16 20:00:00	60	0	0	0	0
2024-01-16 19:00:00	20	25	15	0	40
2024-01-16 18:00:00	35	10	15	0	25
2024-01-16 17:00:00	55	5	0	0	5
2024-01-16 16:00:00	60	0	0	0	0
2024-01-16 15:00:00	45	5	10	0	15
2024-01-16 14:00:00	45	10	5	0	15
2024-01-16 13:00:00	25	30	5	0	35
2024-01-16 12:00:00	35	20	5	0	25
2024-01-16 11:00:00	25	20	15	0	35
2024-01-16 10:00:00	60	0	0	0	0
2024-01-16 09:00:00	55	5	0	0	5
2024-01-16 08:00:00	25	15	20	0	35
2024-01-16 07:00:00	25	5	30	0	35
2024-01-16 06:00:00	60	0	0	0	0
2024-01-16 05:00:00	50	10	0	0	10
2024-01-16 04:00:00	60	0	0	0	0
2024-01-16 03:00:00	60	0	0	0	0
2024-01-16 02:00:00	55	5	0	0	5
2024-01-16 01:00:00	60	0	0	0	0
2024-01-16	60	0	0	0	0
2024-01-15 23:00:00	60	0	0	0	0
2024-01-15 22:00:00	55	5	0	0	5
2024-01-15 21:00:00	50	0	10	0	10
2024-01-15 20:00:00	15	10	5	0	15

## Sheet: Dog 2
Table S2: Hourly activity metrics for Dog D2 during the monitoring period
Full Date	Resting	Quiet	Active	Excited	Not resting (sum of quiet, active and excited)
2024-04-05 16:00:00	0	0	5	0	5
2024-04-05 15:00:00	10	15	15	0	30
2024-04-05 14:00:00	0	45	15	0	60
2024-04-05 13:00:00	30	25	5	0	30
2024-04-05 12:00:00	45	15	0	0	15
2024-04-05 11:00:00	45	5	10	0	15
2024-04-05 10:00:00	5	20	35	0	55
2024-04-05 09:00:00	0	5	5	50	60
2024-04-05 08:00:00	10	35	15	0	50
2024-04-05 07:00:00	40	10	10	0	20
2024-04-05 06:00:00	50	5	5	0	10
2024-04-05 05:00:00	55	5	0	0	5
2024-04-05 04:00:00	60	0	0	0	0
2024-04-05 03:00:00	60	0	0	0	0
2024-04-05 02:00:00	60	0	0	0	0
2024-04-05 01:00:00	60	0	0	0	0
2024-04-05	60	0	0	0	0
2024-04-04 23:00:00	60	0	0	0	0
2024-04-04 22:00:00	60	0	0	0	0
2024-04-04 21:00:00	60	0	0	0	0
2024-04-04 20:00:00	35	25	0	0	25
2024-04-04 19:00:00	15	45	0	0	45
2024-04-04 18:00:00	0	50	10	0	60
2024-04-04 17:00:00	20	10	30	0	40
2024-04-04 16:00:00	30	15	15	0	30
2024-04-04 15:00:00	20	40	0	0	40
2024-04-04 14:00:00	50	10	0	0	10
2024-04-04 13:00:00	10	0	50	0	50
2024-04-04 12:00:00	45	15	0	0	15
2024-04-04 11:00:00	5	25	25	5	55
2024-04-04 10:00:00	20	20	10	10	40
2024-04-04 09:00:00	0	15	5	40	60
2024-04-04 08:00:00	10	45	5	0	50
2024-04-04 07:00:00	50	5	5	0	10
2024-04-04 06:00:00	45	10	5	0	15
2024-04-04 05:00:00	55	5	0	0	5
2024-04-04 04:00:00	60	0	0	0	0
2024-04-04 03:00:00	55	5	0	0	5
2024-04-04 02:00:00	55	5	0	0	5
2024-04-04 01:00:00	60	0	0	0	0
2024-04-04	55	5	0	0	5
2024-04-03 23:00:00	60	0	0	0	0
2024-04-03 22:00:00	45	10	5	0	15
2024-04-03 21:00:00	55	5	0	0	5
2024-04-03 20:00:00	60	0	0	0	0
2024-04-03 19:00:00	25	10	25	0	35
2024-04-03 18:00:00	25	25	10	0	35
2024-04-03 17:00:00	10	35	15	0	50
2024-04-03 16:00:00	0	50	10	0	60
2024-04-03 15:00:00	40	10	10	0	20
2024-04-03 14:00:00	45	5	10	0	15
2024-04-03 13:00:00	10	45	5	0	50
2024-04-03 12:00:00	15	35	10	0	45
2024-04-03 11:00:00	20	20	20	0	40
2024-04-03 10:00:00	10	30	5	15	50
2024-04-03 09:00:00	5	5	10	40	55
2024-04-03 08:00:00	30	25	5	0	30
2024-04-03 07:00:00	25	20	15	0	35
2024-04-03 06:00:00	55	5	0	0	5
2024-04-03 05:00:00	30	15	15	0	30
2024-04-03 04:00:00	60	0	0	0	0
2024-04-03 03:00:00	60	0	0	0	0
2024-04-03 02:00:00	60	0	0	0	0
2024-04-03 01:00:00	60	0	0	0	0
2024-04-03	60	0	0	0	0
2024-04-02 23:00:00	60	0	0	0	0
2024-04-02 22:00:00	45	5	10	0	15
2024-04-02 21:00:00	55	5	0	0	5
2024-04-02 20:00:00	20	20	20	0	40
2024-04-02 19:00:00	50	10	0	0	10
2024-04-02 18:00:00	15	30	15	0	45
2024-04-02 17:00:00	45	5	10	0	15
2024-04-02 16:00:00	15	45	0	0	45
2024-04-02 15:00:00	60	0	0	0	0
2024-04-02 14:00:00	25	30	5	0	35
2024-04-02 13:00:00	30	25	5	0	30
2024-04-02 12:00:00	40	10	10	0	20
2024-04-02 11:00:00	40	5	10	5	20
2024-04-02 10:00:00	0	10	30	20	60
2024-04-02 09:00:00	10	20	20	10	50
2024-04-02 08:00:00	25	30	5	0	35
2024-04-02 07:00:00	45	15	0	0	15
2024-04-02 06:00:00	45	15	0	0	15
2024-04-02 05:00:00	55	5	0	0	5
2024-04-02 04:00:00	55	5	0	0	5
2024-04-02 03:00:00	60	0	0	0	0
2024-04-02 02:00:00	55	5	0	0	5
2024-04-02 01:00:00	60	0	0	0	0
2024-04-02	60	0	0	0	0
2024-04-01 23:00:00	60	0	0	0	0
2024-04-01 22:00:00	60	0	0	0	0
2024-04-01 21:00:00	25	20	15	0	35
2024-04-01 20:00:00	50	10	0	0	10
2024-04-01 19:00:00	20	25	15	0	40
2024-04-01 18:00:00	20	15	25	0	40
2024-04-01 17:00:00	40	15	5	0	20
2024-04-01 16:00:00	50	5	5	0	10
2024-04-01 15:00:00	50	10	0	0	10
2024-04-01 14:00:00	15	40	5	0	45
2024-04-01 13:00:00	25	30	5	0	35
2024-04-01 12:00:00	45	5	10	0	15
2024-04-01 11:00:00	30	25	5	0	30
2024-04-01 10:00:00	0	15	5	40	60
2024-04-01 09:00:00	15	20	25	0	45
2024-04-01 08:00:00	25	25	10	0	35
2024-04-01 07:00:00	50	5	5	0	10
2024-04-01 06:00:00	60	0	0	0	0
2024-04-01 05:00:00	50	10	0	0	10
2024-04-01 04:00:00	60	0	0	0	0
2024-04-01 03:00:00	50	10	0	0	10
2024-04-01 02:00:00	45	15	0	0	15
2024-04-01 01:00:00	60	0	0	0	0
2024-04-01	60	0	0	0	0
2024-03-31 23:00:00	60	0	0	0	0
2024-03-31 22:00:00	60	0	0	0	0
2024-03-31 21:00:00	50	5	5	0	10
2024-03-31 20:00:00	40	15	5	0	20
2024-03-31 19:00:00	25	35	0	0	35
2024-03-31 18:00:00	60	0	0	0	0
2024-03-31 17:00:00	10	40	10	0	50
2024-03-31 16:00:00	0	35	25	0	60
2024-03-31 15:00:00	30	30	0	0	30
2024-03-31 14:00:00	25	30	5	0	35
2024-03-31 13:00:00	10	40	10	0	50
2024-03-31 12:00:00	20	15	25	0	40
2024-03-31 11:00:00	10	15	5	30	50
2024-03-31 10:00:00	10	20	30	0	50
2024-03-31 09:00:00	30	20	10	0	30
2024-03-31 08:00:00	60	0	0	0	0
2024-03-31 07:00:00	50	10	0	0	10
2024-03-31 06:00:00	60	0	0	0	0
2024-03-31 05:00:00	60	0	0	0	0
2024-03-31 04:00:00	50	10	0	0	10
2024-03-31 03:00:00	60	0	0	0	0
2024-03-31 02:00:00	60	0	0	0	0
2024-03-31	60	0	0	0	0
2024-03-30 23:00:00	60	0	0	0	0
2024-03-30 22:00:00	35	15	10	0	25
2024-03-30 21:00:00	20	15	20	5	40
2024-03-30 20:00:00	30	30	0	0	30
2024-03-30 19:00:00	55	5	0	0	5
2024-03-30 18:00:00	60	0	0	0	0
2024-03-30 17:00:00	60	0	0	0	0
2024-03-30 16:00:00	60	0	0	0	0
2024-03-30 15:00:00	60	0	0	0	0
2024-03-30 14:00:00	60	0	0	0	0
2024-03-30 13:00:00	60	0	0	0	0
2024-03-30 12:00:00	55	0	5	0	5
2024-03-30 11:00:00	30	20	10	0	30
2024-03-30 10:00:00	20	35	5	0	40
2024-03-30 09:00:00	5	0	10	45	55
2024-03-30 07:00:00	15	15	0	0	15
2024-03-30 06:00:00	60	0	0	0	0
2024-03-30 05:00:00	50	10	0	0	10
2024-03-30 04:00:00	60	0	0	0	0
2024-03-30 03:00:00	60	0	0	0	0
2024-03-30 02:00:00	40	15	5	0	20
2024-03-30 01:00:00	50	0	10	0	10
2024-03-30	55	5	0	0	5
2024-03-29 23:00:00	60	0	0	0	0
2024-03-29 22:00:00	60	0	0	0	0
2024-03-29 21:00:00	60	0	0	0	0
2024-03-29 20:00:00	25	20	15	0	35
2024-03-29 19:00:00	55	5	0	0	5
2024-03-29 18:00:00	25	35	0	0	35
2024-03-29 17:00:00	55	5	0	0	5
2024-03-29 16:00:00	5	30	20	5	55
2024-03-29 15:00:00	25	25	10	0	35
2024-03-29 14:00:00	50	5	5	0	10
2024-03-29 13:00:00	15	35	10	0	45
2024-03-29 12:00:00	45	0	15	0	15
2024-03-29 11:00:00	15	35	10	0	45
2024-03-29 10:00:00	0	20	10	30	60
2024-03-29 09:00:00	0	45	15	0	60
2024-03-29 08:00:00	40	15	5	0	20
2024-03-29 07:00:00	55	5	0	0	5
2024-03-29 06:00:00	50	10	0	0	10
2024-03-29 05:00:00	55	5	0	0	5
2024-03-29 04:00:00	60	0	0	0	0
2024-03-29 03:00:00	60	0	0	0	0
2024-03-29 02:00:00	60	0	0	0	0
2024-03-29 01:00:00	50	5	5	0	10
2024-03-29	55	5	0	0	5
2024-03-28 23:00:00	60	0	0	0	0
2024-03-28 22:00:00	50	10	0	0	10
2024-03-28 21:00:00	25	30	5	0	35
2024-03-28 20:00:00	20	15	25	0	40
2024-03-28 19:00:00	60	0	0	0	0
2024-03-28 18:00:00	35	20	5	0	25
2024-03-28 17:00:00	10	35	15	0	50
2024-03-28 16:00:00	15	45	0	0	45
2024-03-28 15:00:00	5	30	25	0	55
2024-03-28 14:00:00	25	35	0	0	35
2024-03-28 13:00:00	30	30	0	0	30
2024-03-28 12:00:00	45	15	0	0	15
2024-03-28 11:00:00	20	25	15	0	40
2024-03-28 10:00:00	5	25	10	20	55
2024-03-28 09:00:00	0	25	15	20	60
2024-03-28 08:00:00	25	20	15	0	35
2024-03-28 07:00:00	55	5	0	0	5
2024-03-28 06:00:00	45	5	10	0	15
2024-03-28 05:00:00	60	0	0	0	0
2024-03-28 04:00:00	60	0	0	0	0
2024-03-28 03:00:00	50	10	0	0	10
2024-03-28 02:00:00	60	0	0	0	0
2024-03-28 01:00:00	45	5	10	0	15
2024-03-28	55	5	0	0	5
2024-03-27 23:00:00	60	0	0	0	0
2024-03-27 22:00:00	50	10	0	0	10
2024-03-27 21:00:00	35	15	10	0	25
2024-03-27 20:00:00	30	30	0	0	30
2024-03-27 19:00:00	35	25	0	0	25
2024-03-27 18:00:00	50	10	0	0	10
2024-03-27 17:00:00	10	30	20	0	50
2024-03-27 16:00:00	25	25	10	0	35
2024-03-27 15:00:00	45	10	5	0	15
2024-03-27 14:00:00	10	25	25	0	50
2024-03-27 13:00:00	20	40	0	0	40
2024-03-27 12:00:00	15	30	15	0	45
2024-03-27 11:00:00	0	55	5	0	60
2024-03-27 10:00:00	25	15	10	10	35
2024-03-27 09:00:00	0	10	25	25	60
2024-03-27 08:00:00	25	30	5	0	35
2024-03-27 07:00:00	55	0	5	0	5
2024-03-27 06:00:00	50	10	0	0	10
2024-03-27 05:00:00	60	0	0	0	0
2024-03-27 04:00:00	60	0	0	0	0
2024-03-27 03:00:00	55	5	0	0	5
2024-03-27 02:00:00	60	0	0	0	0
2024-03-27 01:00:00	55	5	0	0	5
2024-03-27	50	0	10	0	10
2024-03-26 23:00:00	60	0	0	0	0
2024-03-26 22:00:00	55	5	0	0	5
2024-03-26 21:00:00	40	10	10	0	20
2024-03-26 20:00:00	30	20	10	0	30
2024-03-26 19:00:00	60	0	0	0	0
2024-03-26 18:00:00	20	25	15	0	40
2024-03-26 17:00:00	15	35	10	0	45
2024-03-26 16:00:00	50	10	0	0	10
2024-03-26 15:00:00	35	25	0	0	25
2024-03-26 14:00:00	35	20	5	0	25
2024-03-26 13:00:00	35	15	10	0	25
2024-03-26 12:00:00	15	45	0	0	45
2024-03-26 11:00:00	5	35	20	0	55
2024-03-26 10:00:00	5	30	0	25	55
2024-03-26 09:00:00	5	5	15	35	55
2024-03-26 08:00:00	30	20	10	0	30
2024-03-26 07:00:00	55	5	0	0	5
2024-03-26 06:00:00	60	0	0	0	0
2024-03-26 05:00:00	60	0	0	0	0
2024-03-26 04:00:00	60	0	0	0	0
2024-03-26 03:00:00	60	0	0	0	0
2024-03-26 02:00:00	50	10	0	0	10
2024-03-26 01:00:00	60	0	0	0	0
2024-03-26	55	5	0	0	5
2024-03-25 23:00:00	55	5	0	0	5
2024-03-25 22:00:00	45	10	5	0	15
2024-03-25 21:00:00	15	25	20	0	45
2024-03-25 20:00:00	25	30	5	0	35
2024-03-25 19:00:00	50	10	0	0	10
2024-03-25 18:00:00	55	5	0	0	5
2024-03-25 17:00:00	25	25	10	0	35
2024-03-25 16:00:00	50	10	0	0	10
2024-03-25 15:00:00	25	35	0	0	35
2024-03-25 14:00:00	20	25	15	0	40
2024-03-25 13:00:00	10	40	10	0	50
2024-03-25 12:00:00	30	25	5	0	30
2024-03-25 11:00:00	5	50	5	0	55
2024-03-25 10:00:00	5	10	5	40	55
2024-03-25 09:00:00	0	10	30	20	60
2024-03-25 08:00:00	35	10	15	0	25
2024-03-25 07:00:00	55	5	0	0	5
2024-03-25 06:00:00	45	15	0	0	15
2024-03-25 05:00:00	55	5	0	0	5
2024-03-25 04:00:00	55	5	0	0	5
2024-03-25 03:00:00	60	0	0	0	0
2024-03-25 02:00:00	60	0	0	0	0
2024-03-25 01:00:00	55	0	5	0	5
2024-03-25	60	0	0	0	0
2024-03-24 23:00:00	60	0	0	0	0
2024-03-24 22:00:00	45	15	0	0	15
2024-03-24 21:00:00	35	20	5	0	25
2024-03-24 20:00:00	25	35	0	0	35
2024-03-24 19:00:00	45	15	0	0	15
2024-03-24 18:00:00	25	30	5	0	35
2024-03-24 17:00:00	30	25	0	5	30
2024-03-24 16:00:00	40	20	0	0	20
2024-03-24 15:00:00	35	20	5	0	25
2024-03-24 14:00:00	35	10	15	0	25
2024-03-24 13:00:00	40	20	0	0	20
2024-03-24 12:00:00	25	25	10	0	35
2024-03-24 11:00:00	40	20	0	0	20
2024-03-24 10:00:00	0	10	15	35	60
2024-03-24 09:00:00	25	15	20	0	35
2024-03-24 08:00:00	35	25	0	0	25
2024-03-24 07:00:00	50	10	0	0	10
2024-03-24 06:00:00	55	5	0	0	5
2024-03-24 05:00:00	55	5	0	0	5
2024-03-24 04:00:00	55	5	0	0	5
2024-03-24 03:00:00	60	0	0	0	0
2024-03-24 02:00:00	60	0	0	0	0
2024-03-24 01:00:00	60	0	0	0	0
2024-03-24	60	0	0	0	0
2024-03-23 23:00:00	60	0	0	0	0
2024-03-23 22:00:00	45	10	5	0	15
2024-03-23 21:00:00	5	50	5	0	55
2024-03-23 20:00:00	30	30	0	0	30
2024-03-23 19:00:00	55	0	5	0	5
2024-03-23 18:00:00	15	40	5	0	45
2024-03-23 17:00:00	35	5	15	5	25
2024-03-23 16:00:00	30	25	5	0	30
2024-03-23 15:00:00	35	25	0	0	25
2024-03-23 14:00:00	40	10	10	0	20
2024-03-23 13:00:00	35	20	5	0	25
2024-03-23 12:00:00	45	15	0	0	15
2024-03-23 11:00:00	25	25	10	0	35
2024-03-23 10:00:00	0	10	10	40	60
2024-03-23 09:00:00	15	20	25	0	45
2024-03-23 08:00:00	50	10	0	0	10
2024-03-23 07:00:00	30	25	5	0	30
2024-03-23 06:00:00	50	5	5	0	10
2024-03-23 05:00:00	60	0	0	0	0
2024-03-23 04:00:00	60	0	0	0	0
2024-03-23 03:00:00	60	0	0	0	0
2024-03-23 02:00:00	55	5	0	0	5
2024-03-23 01:00:00	60	0	0	0	0
2024-03-23	60	0	0	0	0
2024-03-22 23:00:00	60	0	0	0	0
2024-03-22 22:00:00	50	10	0	0	10
2024-03-22 21:00:00	45	10	5	0	15
2024-03-22 20:00:00	35	20	5	0	25
2024-03-22 19:00:00	45	15	0	0	15
2024-03-22 18:00:00	15	35	10	0	45
2024-03-22 17:00:00	35	25	0	0	25
2024-03-22 16:00:00	25	10	25	0	35
2024-03-22 15:00:00	60	0	0	0	0
2024-03-22 14:00:00	35	25	0	0	25
2024-03-22 13:00:00	30	20	10	0	30
2024-03-22 12:00:00	35	15	10	0	25
2024-03-22 11:00:00	0	50	10	0	60
2024-03-22 10:00:00	5	10	15	30	55
2024-03-22 09:00:00	15	20	25	0	45
2024-03-22 08:00:00	45	0	15	0	15
2024-03-22 07:00:00	40	10	10	0	20
2024-03-22 06:00:00	60	0	0	0	0
2024-03-22 05:00:00	50	10	0	0	10
2024-03-22 04:00:00	60	0	0	0	0
2024-03-22 03:00:00	60	0	0	0	0
2024-03-22 02:00:00	55	0	5	0	5
2024-03-22 01:00:00	55	5	0	0	5
2024-03-22	55	5	0	0	5
2024-03-21 23:00:00	60	0	0	0	0
2024-03-21 22:00:00	50	10	0	0	10
2024-03-21 21:00:00	15	20	25	0	45
2024-03-21 20:00:00	5	35	20	0	55
2024-03-21 19:00:00	0	40	20	0	60
2024-03-21 18:00:00	0	5	40	15	60
2024-03-21 17:00:00	25	30	5	0	35
2024-03-21 16:00:00	60	0	0	0	0
2024-03-21 15:00:00	40	10	10	0	20
2024-03-21 14:00:00	25	15	20	0	35
2024-03-21 13:00:00	5	15	0	0	15
2024-03-21 11:00:00	10	0	5	0	5
2024-03-21 10:00:00	25	10	25	0	35
2024-03-21 09:00:00	0	5	15	40	60
2024-03-21 08:00:00	5	55	0	0	55
2024-03-21 07:00:00	25	25	10	0	35
2024-03-21 06:00:00	55	5	0	0	5
2024-03-21 05:00:00	55	0	5	0	5
2024-03-21 04:00:00	55	0	5	0	5
2024-03-21 03:00:00	60	0	0	0	0
2024-03-21 02:00:00	60	0	0	0	0
2024-03-21 01:00:00	55	5	0	0	5
2024-03-21	60	0	0	0	0
2024-03-20 23:00:00	60	0	0	0	0
2024-03-20 22:00:00	55	5	0	0	5
2024-03-20 21:00:00	45	5	10	0	15
2024-03-20 20:00:00	20	25	15	0	40
2024-03-20 19:00:00	45	10	5	0	15
2024-03-20 18:00:00	40	20	0	0	20
2024-03-20 17:00:00	5	20	35	0	55
2024-03-20 16:00:00	35	10	15	0	25
2024-03-20 15:00:00	45	5	10	0	15
2024-03-20 14:00:00	35	15	10	0	25
2024-03-20 13:00:00	30	25	5	0	30
2024-03-20 12:00:00	20	15	25	0	40
2024-03-20 11:00:00	55	5	0	0	5
2024-03-20 10:00:00	40	10	10	0	20
2024-03-20 09:00:00	15	25	5	15	45
2024-03-20 08:00:00	15	15	10	20	45
2024-03-20 07:00:00	40	5	15	0	20
2024-03-20 06:00:00	45	15	0	0	15
2024-03-20 05:00:00	55	0	5	0	5
2024-03-20 04:00:00	60	0	0	0	0
2024-03-20 03:00:00	60	0	0	0	0
2024-03-20 02:00:00	60	0	0	0	0
2024-03-20 01:00:00	60	0	0	0	0
2024-03-20	60	0	0	0	0
2024-03-19 23:00:00	20	5	20	15	40
2024-03-19 22:00:00	40	20	0	0	20
2024-03-19 21:00:00	50	10	0	0	10
2024-03-19 20:00:00	45	10	5	0	15
2024-03-19 19:00:00	20	10	20	10	40
2024-03-19 18:00:00	10	40	10	0	50
2024-03-19 17:00:00	25	15	20	0	35
2024-03-19 16:00:00	15	40	5	0	45
2024-03-19 15:00:00	15	15	30	0	45
2024-03-19 14:00:00	50	10	0	0	10
2024-03-19 13:00:00	50	5	5	0	10
2024-03-19 12:00:00	60	0	0	0	0
2024-03-19 11:00:00	35	5	20	0	25
2024-03-19 10:00:00	45	15	0	0	15
2024-03-19 09:00:00	0	15	20	25	60
2024-03-19 08:00:00	20	20	20	0	40
2024-03-19 07:00:00	45	15	0	0	15
2024-03-19 06:00:00	60	0	0	0	0
2024-03-19 05:00:00	45	10	5	0	15
2024-03-19 04:00:00	60	0	0	0	0
2024-03-19 03:00:00	60	0	0	0	0
2024-03-19 02:00:00	60	0	0	0	0
2024-03-19 01:00:00	60	0	0	0	0
2024-03-19	60	0	0	0	0
2024-03-18 23:00:00	60	0	0	0	0
2024-03-18 22:00:00	60	0	0	0	0
2024-03-18 21:00:00	35	10	15	0	25
2024-03-18 20:00:00	40	15	5	0	20
2024-03-18 19:00:00	0	45	15	0	60
2024-03-18 18:00:00	0	60	0	0	60
2024-03-18 17:00:00	20	30	10	0	40
2024-03-18 16:00:00	5	50	5	0	55
2024-03-18 15:00:00	0	45	15	0	60
2024-03-18 14:00:00	0	50	5	5	60
2024-03-18 13:00:00	35	15	10	0	25
2024-03-18 12:00:00	35	20	5	0	25
2024-03-18 11:00:00	60	0	0	0	0
2024-03-18 10:00:00	15	35	10	0	45
2024-03-18 09:00:00	10	5	20	25	50
2024-03-18 08:00:00	35	10	5	10	25
2024-03-18 07:00:00	30	15	15	0	30
2024-03-18 06:00:00	60	0	0	0	0
2024-03-18 05:00:00	50	5	5	0	10
2024-03-18 04:00:00	60	0	0	0	0
2024-03-18 03:00:00	50	10	0	0	10
2024-03-18 02:00:00	60	0	0	0	0
2024-03-18 01:00:00	60	0	0	0	0
2024-03-18	60	0	0	0	0
2024-03-17 23:00:00	60	0	0	0	0
2024-03-17 22:00:00	10	25	10	15	50
2024-03-17 21:00:00	45	10	5	0	15
2024-03-17 20:00:00	45	5	10	0	15
2024-03-17 19:00:00	60	0	0	0	0
2024-03-17 18:00:00	55	5	0	0	5
2024-03-17 17:00:00	60	0	0	0	0
2024-03-17 16:00:00	15	35	10	0	45
2024-03-17 15:00:00	0	45	15	0	60
2024-03-17 14:00:00	10	45	5	0	50
2024-03-17 13:00:00	15	20	20	5	45
2024-03-17 12:00:00	45	10	5	0	15
2024-03-17 11:00:00	10	35	15	0	50
2024-03-17 10:00:00	15	20	25	0	45
2024-03-17 09:00:00	0	5	15	40	60
2024-03-17 08:00:00	25	25	10	0	35
2024-03-17 07:00:00	20	30	10	0	40
2024-03-17 06:00:00	60	0	0	0	0
2024-03-17 05:00:00	50	10	0	0	10
2024-03-17 04:00:00	60	0	0	0	0
2024-03-17 03:00:00	55	5	0	0	5
2024-03-17 02:00:00	55	5	0	0	5
2024-03-17 01:00:00	60	0	0	0	0
2024-03-17	60	0	0	0	0
2024-03-16 23:00:00	60	0	0	0	0
2024-03-16 22:00:00	55	5	0	0	5
2024-03-16 21:00:00	55	0	5	0	5
2024-03-16 20:00:00	35	10	15	0	25
2024-03-16 19:00:00	60	0	0	0	0
2024-03-16 18:00:00	0	20	35	5	60
2024-03-16 17:00:00	20	30	10	0	40
2024-03-16 16:00:00	45	10	5	0	15
2024-03-16 15:00:00	20	30	10	0	40
2024-03-16 14:00:00	15	35	10	0	45
2024-03-16 13:00:00	40	15	5	0	20
2024-03-16 12:00:00	20	15	25	0	40
2024-03-16 11:00:00	50	5	5	0	10
2024-03-16 10:00:00	15	40	5	0	45
2024-03-16 09:00:00	5	15	20	20	55
2024-03-16 08:00:00	25	20	15	0	35
2024-03-16 07:00:00	40	5	15	0	20
2024-03-16 06:00:00	55	0	5	0	5
2024-03-16 05:00:00	60	0	0	0	0
2024-03-16 04:00:00	60	0	0	0	0
2024-03-16 03:00:00	60	0	0	0	0
2024-03-16 02:00:00	60	0	0	0	0
2024-03-16 01:00:00	60	0	0	0	0
2024-03-16	60	0	0	0	0
2024-03-15 23:00:00	60	0	0	0	0
2024-03-15 22:00:00	60	0	0	0	0
2024-03-15 21:00:00	35	15	10	0	25
2024-03-15 20:00:00	60	0	0	0	0
2024-03-15 19:00:00	40	20	0	0	20
2024-03-15 18:00:00	15	20	25	0	45
2024-03-15 17:00:00	5	30	25	0	55
2024-03-15 16:00:00	25	30	5	0	35
2024-03-15 15:00:00	30	15	15	0	30
2024-03-15 14:00:00	0	30	25	5	60
2024-03-15 13:00:00	10	30	15	5	50
2024-03-15 12:00:00	0	35	20	5	60
2024-03-15 11:00:00	50	10	0	0	10
2024-03-15 10:00:00	0	15	40	5	60
2024-03-15 09:00:00	30	10	20	0	30
2024-03-15 08:00:00	35	15	10	0	25
2024-03-15 07:00:00	15	25	20	0	45
2024-03-15 06:00:00	55	0	5	0	5
2024-03-15 05:00:00	50	5	5	0	10
2024-03-15 04:00:00	60	0	0	0	0
2024-03-15 03:00:00	60	0	0	0	0
2024-03-15 02:00:00	60	0	0	0	0
2024-03-15 01:00:00	60	0	0	0	0
2024-03-15	60	0	0	0	0
2024-03-14 23:00:00	60	0	0	0	0
2024-03-14 22:00:00	60	0	0	0	0
2024-03-14 21:00:00	55	5	0	0	5
2024-03-14 20:00:00	30	20	10	0	30
2024-03-14 19:00:00	5	45	10	0	55
2024-03-14 18:00:00	30	15	15	0	30
2024-03-14 17:00:00	20	30	10	0	40
2024-03-14 16:00:00	50	5	5	0	10
2024-03-14 15:00:00	40	20	0	0	20
2024-03-14 14:00:00	35	25	0	0	25
2024-03-14 13:00:00	5	25	5	0	30
2024-03-14 11:00:00	5	0	0	0	0
2024-03-14 10:00:00	30	5	20	0	25
2024-03-14 09:00:00	0	5	0	0	5
2024-03-14 08:00:00	10	25	5	0	30
2024-03-14 07:00:00	0	15	10	0	25
2024-03-14 06:00:00	20	5	0	0	5
2024-03-14 04:00:00	20	0	0	0	0
2024-03-14 03:00:00	10	0	0	0	0
2024-03-13 21:00:00	30	0	0	0	0
2024-03-13 20:00:00	50	10	0	0	10
2024-03-13 19:00:00	35	5	20	0	25
2024-03-13 18:00:00	55	5	0	0	5
2024-03-13 17:00:00	25	25	10	0	35
2024-03-13 16:00:00	5	20	35	0	55
2024-03-13 15:00:00	0	10	40	10	60
2024-03-13 14:00:00	25	10	15	10	35
2024-03-13 13:00:00	25	20	15	0	35
2024-03-13 12:00:00	0	20	40	0	60
2024-03-13 11:00:00	40	15	5	0	20
2024-03-13 10:00:00	25	20	15	0	35
2024-03-13 09:00:00	0	0	15	45	60
2024-03-13 08:00:00	40	15	5	0	20
2024-03-13 07:00:00	15	30	15	0	45
2024-03-13 06:00:00	45	5	10	0	15
2024-03-13 05:00:00	55	5	0	0	5
2024-03-13 04:00:00	60	0	0	0	0
2024-03-13 03:00:00	60	0	0	0	0
2024-03-13 02:00:00	55	5	0	0	5
2024-03-13 01:00:00	55	5	0	0	5
2024-03-13	60	0	0	0	0
2024-03-12 23:00:00	60	0	0	0	0
2024-03-12 22:00:00	60	0	0	0	0
2024-03-12 21:00:00	45	10	5	0	15
2024-03-12 20:00:00	60	0	0	0	0
2024-03-12 19:00:00	50	10	0	0	10
2024-03-12 18:00:00	10	45	5	0	50
2024-03-12 17:00:00	5	30	25	0	55
2024-03-12 16:00:00	20	20	20	0	40
2024-03-12 15:00:00	10	40	10	0	50
2024-03-12 14:00:00	50	5	5	0	10
2024-03-12 13:00:00	40	20	0	0	20
2024-03-12 12:00:00	35	10	15	0	25
2024-03-12 11:00:00	25	20	15	0	35
2024-03-12 10:00:00	60	0	0	0	0
2024-03-12 09:00:00	20	5	15	20	40
2024-03-12 08:00:00	35	5	15	5	25
2024-03-12 07:00:00	25	25	10	0	35
2024-03-12 06:00:00	25	25	10	0	35
2024-03-12 05:00:00	55	5	0	0	5
2024-03-12 04:00:00	60	0	0	0	0
2024-03-12 03:00:00	60	0	0	0	0
2024-03-12 02:00:00	60	0	0	0	0
2024-03-12 01:00:00	50	5	5	0	10
2024-03-12	55	5	0	0	5
2024-03-11 23:00:00	60	0	0	0	0
2024-03-11 22:00:00	45	5	10	0	15
2024-03-11 21:00:00	45	15	0	0	15
2024-03-11 20:00:00	0	0	40	20	60
2024-03-11 19:00:00	5	35	20	0	55
2024-03-11 18:00:00	15	10	5	30	45
2024-03-11 17:00:00	25	20	15	0	35
2024-03-11 16:00:00	30	25	5	0	30
2024-03-11 15:00:00	50	5	5	0	10
2024-03-11 14:00:00	35	10	15	0	25
2024-03-11 13:00:00	35	10	15	0	25
2024-03-11 12:00:00	40	15	5	0	20
2024-03-11 11:00:00	40	20	0	0	20
2024-03-11 10:00:00	0	10	5	45	60
2024-03-11 09:00:00	25	10	25	0	35
2024-03-11 08:00:00	45	15	0	0	15
2024-03-11 07:00:00	25	20	15	0	35
2024-03-11 06:00:00	55	5	0	0	5
2024-03-11 05:00:00	60	0	0	0	0
2024-03-11 04:00:00	55	5	0	0	5
2024-03-11 03:00:00	60	0	0	0	0
2024-03-11 02:00:00	55	5	0	0	5
2024-03-11 01:00:00	50	10	0	0	10
2024-03-11	60	0	0	0	0
2024-03-10 23:00:00	60	0	0	0	0
2024-03-10 22:00:00	55	0	5	0	5
2024-03-10 21:00:00	55	5	0	0	5
2024-03-10 20:00:00	25	10	25	0	35
2024-03-10 19:00:00	40	15	5	0	20
2024-03-10 18:00:00	30	30	0	0	30
2024-03-10 17:00:00	10	20	30	0	50
2024-03-10 16:00:00	5	25	30	0	55
2024-03-10 15:00:00	55	5	0	0	5
2024-03-10 14:00:00	60	0	0	0	0
2024-03-10 13:00:00	35	25	0	0	25
2024-03-10 12:00:00	60	0	0	0	0
2024-03-10 11:00:00	55	0	5	0	5
2024-03-10 10:00:00	5	15	20	20	55
2024-03-10 09:00:00	5	45	10	0	55
2024-03-10 08:00:00	25	25	10	0	35
2024-03-10 07:00:00	60	0	0	0	0
2024-03-10 06:00:00	40	10	10	0	20
2024-03-10 05:00:00	55	5	0	0	5
2024-03-10 04:00:00	60	0	0	0	0
2024-03-10 03:00:00	60	0	0	0	0
2024-03-10 02:00:00	55	5	0	0	5
2024-03-10 01:00:00	60	0	0	0	0
2024-03-10	60	0	0	0	0
2024-03-09 23:00:00	60	0	0	0	0
2024-03-09 22:00:00	60	0	0	0	0
2024-03-09 21:00:00	55	5	0	0	5
2024-03-09 20:00:00	35	15	10	0	25
2024-03-09 19:00:00	60	0	0	0	0
2024-03-09 18:00:00	20	30	10	0	40
2024-03-09 17:00:00	20	25	15	0	40
2024-03-09 16:00:00	45	15	0	0	15
2024-03-09 15:00:00	5	30	25	0	55
2024-03-09 14:00:00	30	25	5	0	30
2024-03-09 13:00:00	40	10	10	0	20
2024-03-09 12:00:00	20	15	15	10	40
2024-03-09 11:00:00	30	15	15	0	30
2024-03-09 10:00:00	10	10	15	25	50
2024-03-09 09:00:00	20	10	5	25	40
2024-03-09 08:00:00	35	25	0	0	25
2024-03-09 07:00:00	45	5	10	0	15
2024-03-09 06:00:00	55	5	0	0	5
2024-03-09 05:00:00	60	0	0	0	0
2024-03-09 04:00:00	60	0	0	0	0
2024-03-09 03:00:00	60	0	0	0	0
2024-03-09 02:00:00	60	0	0	0	0
2024-03-09 01:00:00	40	15	5	0	20
2024-03-09	35	15	10	0	25
2024-03-08 23:00:00	35	15	10	0	25
2024-03-08 22:00:00	25	25	10	0	35
2024-03-08 21:00:00	15	40	5	0	45
2024-03-08 20:00:00	25	35	0	0	35
2024-03-08 19:00:00	10	30	20	0	50
2024-03-08 18:00:00	40	15	5	0	20
2024-03-08 17:00:00	15	25	20	0	45
2024-03-08 16:00:00	25	15	20	0	35
2024-03-08 15:00:00	35	15	10	0	25
2024-03-08 14:00:00	30	25	5	0	30
2024-03-08 13:00:00	35	25	0	0	25
2024-03-08 12:00:00	10	30	15	5	50
2024-03-08 11:00:00	45	15	0	0	15
2024-03-08 10:00:00	60	0	0	0	0
2024-03-08 09:00:00	0	5	30	25	60
2024-03-08 08:00:00	10	45	5	0	50
2024-03-08 07:00:00	35	25	0	0	25
2024-03-08 06:00:00	40	10	10	0	20
2024-03-08 05:00:00	55	0	5	0	5
2024-03-08 04:00:00	60	0	0	0	0
2024-03-08 03:00:00	60	0	0	0	0
2024-03-08 02:00:00	55	0	5	0	5
2024-03-08 01:00:00	60	0	0	0	0
2024-03-08	55	0	5	0	5
2024-03-07 23:00:00	60	0	0	0	0
2024-03-07 22:00:00	60	0	0	0	0
2024-03-07 21:00:00	60	0	0	0	0
2024-03-07 20:00:00	50	5	5	0	10
2024-03-07 19:00:00	25	25	10	0	35
2024-03-07 18:00:00	25	20	15	0	35
2024-03-07 17:00:00	40	20	0	0	20
2024-03-07 16:00:00	20	15	25	0	40
2024-03-07 15:00:00	35	20	5	0	25
2024-03-07 14:00:00	35	25	0	0	25
2024-03-07 13:00:00	60	0	0	0	0
2024-03-07 12:00:00	40	20	0	0	20
2024-03-07 11:00:00	50	0	10	0	10
2024-03-07 10:00:00	50	10	0	0	10
2024-03-07 09:00:00	0	20	20	20	60
2024-03-07 08:00:00	45	0	5	10	15
2024-03-07 07:00:00	25	5	30	0	35
2024-03-07 06:00:00	45	15	0	0	15
2024-03-07 05:00:00	60	0	0	0	0
2024-03-07 04:00:00	60	0	0	0	0
2024-03-07 03:00:00	60	0	0	0	0
2024-03-07 02:00:00	60	0	0	0	0
2024-03-07 01:00:00	60	0	0	0	0
2024-03-07	60	0	0	0	0
2024-03-06 23:00:00	60	0	0	0	0
2024-03-06 22:00:00	50	0	10	0	10
2024-03-06 21:00:00	60	0	0	0	0
2024-03-06 20:00:00	45	5	10	0	15
2024-03-06 19:00:00	15	20	15	10	45
2024-03-06 18:00:00	30	30	0	0	30
2024-03-06 17:00:00	25	15	20	0	35
2024-03-06 16:00:00	45	5	10	0	15
2024-03-06 15:00:00	50	10	0	0	10
2024-03-06 14:00:00	30	20	10	0	30
2024-03-06 13:00:00	50	10	0	0	10
2024-03-06 12:00:00	45	15	0	0	15
2024-03-06 11:00:00	55	0	5	0	5
2024-03-06 10:00:00	55	0	5	0	5
2024-03-06 09:00:00	5	25	10	20	55
2024-03-06 08:00:00	25	10	15	10	35
2024-03-06 07:00:00	15	35	10	0	45
2024-03-06 06:00:00	40	20	0	0	20
2024-03-06 05:00:00	60	0	0	0	0
2024-03-06 04:00:00	55	5	0	0	5
2024-03-06 03:00:00	50	10	0	0	10
2024-03-06 02:00:00	60	0	0	0	0
2024-03-06 01:00:00	55	5	0	0	5
2024-03-06	60	0	0	0	0
2024-03-05 23:00:00	60	0	0	0	0
2024-03-05 22:00:00	55	5	0	0	5
2024-03-05 21:00:00	60	0	0	0	0
2024-03-05 20:00:00	55	5	0	0	5
2024-03-05 19:00:00	10	45	5	0	50
2024-03-05 18:00:00	30	30	0	0	30
2024-03-05 17:00:00	5	55	0	0	55
2024-03-05 16:00:00	60	0	0	0	0
2024-03-05 15:00:00	45	10	0	0	10
2024-03-05 11:00:00	20	10	10	0	20
2024-03-05 10:00:00	30	20	10	0	30
2024-03-05 09:00:00	5	5	5	45	55
2024-03-05 08:00:00	15	30	15	0	45
2024-03-05 07:00:00	60	0	0	0	0
2024-03-05 06:00:00	45	0	15	0	15
2024-03-05 05:00:00	55	5	0	0	5
2024-03-05 04:00:00	55	5	0	0	5
2024-03-05 03:00:00	60	0	0	0	0
2024-03-05 02:00:00	60	0	0	0	0
2024-03-05 01:00:00	60	0	0	0	0
2024-03-05	60	0	0	0	0
2024-03-04 23:00:00	60	0	0	0	0
2024-03-04 22:00:00	55	5	0	0	5
2024-03-04 21:00:00	40	10	10	0	20
2024-03-04 20:00:00	40	15	5	0	20
2024-03-04 19:00:00	35	20	5	0	25
2024-03-04 18:00:00	40	20	0	0	20
2024-03-04 17:00:00	50	0	10	0	10
2024-03-04 16:00:00	55	0	5	0	5
2024-03-04 15:00:00	35	25	0	0	25
2024-03-04 14:00:00	35	20	5	0	25
2024-03-04 13:00:00	20	35	5	0	40
2024-03-04 12:00:00	20	30	10	0	40
2024-03-04 11:00:00	10	40	10	0	50
2024-03-04 10:00:00	10	20	10	20	50
2024-03-04 09:00:00	15	25	15	5	45
2024-03-04 08:00:00	45	15	0	0	15
2024-03-04 07:00:00	55	0	5	0	5
2024-03-04 06:00:00	55	5	0	0	5
2024-03-04 05:00:00	60	0	0	0	0
2024-03-04 04:00:00	60	0	0	0	0
2024-03-04 03:00:00	60	0	0	0	0
2024-03-04 02:00:00	60	0	0	0	0
2024-03-04 01:00:00	60	0	0	0	0
2024-03-04	60	0	0	0	0
2024-03-03 23:00:00	60	0	0	0	0
2024-03-03 22:00:00	40	5	15	0	20
2024-03-03 21:00:00	20	35	5	0	40
2024-03-03 20:00:00	35	15	10	0	25
2024-03-03 19:00:00	10	40	10	0	50
2024-03-03 18:00:00	35	5	20	0	25
2024-03-03 17:00:00	10	20	30	0	50
2024-03-03 16:00:00	60	0	0	0	0
2024-03-03 15:00:00	35	15	10	0	25
2024-03-03 14:00:00	60	0	0	0	0
2024-03-03 13:00:00	10	20	30	0	50
2024-03-03 12:00:00	30	25	5	0	30
2024-03-03 11:00:00	45	5	10	0	15
2024-03-03 10:00:00	45	10	5	0	15
2024-03-03 09:00:00	15	15	5	25	45
2024-03-03 08:00:00	40	5	0	15	20
2024-03-03 07:00:00	30	25	5	0	30
2024-03-03 06:00:00	55	0	5	0	5
2024-03-03 05:00:00	50	0	10	0	10
2024-03-03 04:00:00	60	0	0	0	0
2024-03-03 03:00:00	60	0	0	0	0
2024-03-03 02:00:00	60	0	0	0	0
2024-03-03 01:00:00	60	0	0	0	0
2024-03-03	35	15	10	0	25
2024-03-02 23:00:00	20	10	10	20	40
2024-03-02 22:00:00	55	5	0	0	5
2024-03-02 21:00:00	50	10	0	0	10
2024-03-02 20:00:00	40	15	5	0	20
2024-03-02 19:00:00	5	30	25	0	55
2024-03-02 18:00:00	10	45	5	0	50
2024-03-02 17:00:00	0	25	35	0	60
2024-03-02 16:00:00	5	15	30	10	55
2024-03-02 15:00:00	10	35	15	0	50
2024-03-02 14:00:00	50	10	0	0	10
2024-03-02 13:00:00	40	20	0	0	20
2024-03-02 12:00:00	45	5	10	0	15
2024-03-02 11:00:00	60	0	0	0	0
2024-03-02 10:00:00	5	25	5	25	55
2024-03-02 09:00:00	20	25	15	0	40
2024-03-02 08:00:00	35	10	15	0	25
2024-03-02 07:00:00	55	5	0	0	5
2024-03-02 06:00:00	60	0	0	0	0
2024-03-02 05:00:00	55	5	0	0	5
2024-03-02 04:00:00	60	0	0	0	0
2024-03-02 03:00:00	60	0	0	0	0
2024-03-02 02:00:00	60	0	0	0	0
2024-03-02 01:00:00	60	0	0	0	0
2024-03-02	60	0	0	0	0
2024-03-01 23:00:00	60	0	0	0	0
2024-03-01 22:00:00	60	0	0	0	0
2024-03-01 21:00:00	40	5	15	0	20
2024-03-01 20:00:00	35	15	10	0	25
2024-03-01 19:00:00	60	0	0	0	0
2024-03-01 18:00:00	55	5	0	0	5
2024-03-01 17:00:00	35	10	15	0	25
2024-03-01 16:00:00	10	35	15	0	50
2024-03-01 15:00:00	20	25	15	0	40
2024-03-01 14:00:00	45	10	5	0	15
2024-03-01 13:00:00	30	25	5	0	30
2024-03-01 12:00:00	0	30	20	10	60
2024-03-01 11:00:00	45	5	10	0	15
2024-03-01 10:00:00	35	15	5	5	25
2024-03-01 09:00:00	10	5	10	35	50
2024-03-01 08:00:00	20	25	15	0	40
2024-03-01 07:00:00	30	20	10	0	30
2024-03-01 06:00:00	40	10	10	0	20
2024-03-01 05:00:00	60	0	0	0	0
2024-03-01 04:00:00	60	0	0	0	0
2024-03-01 03:00:00	60	0	0	0	0
2024-03-01 02:00:00	60	0	0	0	0
2024-03-01 01:00:00	60	0	0	0	0
2024-03-01	60	0	0	0	0
2024-02-29 23:00:00	60	0	0	0	0
2024-02-29 22:00:00	60	0	0	0	0
2024-02-29 21:00:00	50	5	5	0	10
2024-02-29 20:00:00	5	20	15	20	55
2024-02-29 19:00:00	30	20	5	5	30
2024-02-29 18:00:00	50	10	0	0	10
2024-02-29 17:00:00	40	10	10	0	20
2024-02-29 16:00:00	50	5	5	0	10
2024-02-29 15:00:00	50	10	0	0	10
2024-02-29 14:00:00	40	20	0	0	20
2024-02-29 13:00:00	25	25	10	0	35
2024-02-29 12:00:00	60	0	0	0	0
2024-02-29 11:00:00	55	0	5	0	5
2024-02-29 10:00:00	40	10	10	0	20
2024-02-29 09:00:00	25	10	10	15	35
2024-02-29 08:00:00	10	20	5	25	50
2024-02-29 07:00:00	10	45	5	0	50
2024-02-29 06:00:00	50	5	5	0	10
2024-02-29 05:00:00	55	5	0	0	5
2024-02-29 04:00:00	60	0	0	0	0
2024-02-29 03:00:00	45	5	10	0	15
2024-02-29 02:00:00	60	0	0	0	0
2024-02-29 01:00:00	50	10	0	0	10
2024-02-29	60	0	0	0	0
2024-02-28 23:00:00	60	0	0	0	0
2024-02-28 22:00:00	60	0	0	0	0
2024-02-28 21:00:00	60	0	0	0	0
2024-02-28 20:00:00	20	25	5	10	40
2024-02-28 19:00:00	35	5	5	15	25
2024-02-28 18:00:00	35	20	5	0	25
2024-02-28 17:00:00	30	30	0	0	30
2024-02-28 16:00:00	50	10	0	0	10
2024-02-28 15:00:00	60	0	0	0	0
2024-02-28 14:00:00	25	25	10	0	35
2024-02-28 13:00:00	50	10	0	0	10
2024-02-28 12:00:00	30	20	10	0	30
2024-02-28 11:00:00	45	5	10	0	15
2024-02-28 10:00:00	45	10	5	0	15
2024-02-28 09:00:00	5	10	10	35	55
2024-02-28 08:00:00	40	0	5	15	20
2024-02-28 07:00:00	25	30	5	0	35
2024-02-28 06:00:00	60	0	0	0	0
2024-02-28 05:00:00	60	0	0	0	0
2024-02-28 04:00:00	60	0	0	0	0
2024-02-28 03:00:00	60	0	0	0	0
2024-02-28 02:00:00	60	0	0	0	0
2024-02-28 01:00:00	50	5	5	0	10
2024-02-28	0	5	35	20	60
2024-02-27 23:00:00	0	30	30	0	60
2024-02-27 22:00:00	0	25	35	0	60
2024-02-27 21:00:00	0	0	50	10	60
2024-02-27 20:00:00	0	15	45	0	60
2024-02-27 19:00:00	25	15	5	15	35
2024-02-27 18:00:00	15	10	10	25	45
2024-02-27 17:00:00	35	10	15	0	25
2024-02-27 16:00:00	25	20	15	0	35
2024-02-27 15:00:00	40	5	15	0	20
2024-02-27 14:00:00	40	10	10	0	20
2024-02-27 13:00:00	25	35	0	0	35
2024-02-27 12:00:00	35	15	10	0	25
2024-02-27 11:00:00	40	5	15	0	20
2024-02-27 10:00:00	25	25	10	0	35
2024-02-27 09:00:00	0	5	5	50	60
2024-02-27 08:00:00	30	10	20	0	30
2024-02-27 07:00:00	45	10	5	0	15
2024-02-27 06:00:00	55	0	5	0	5
2024-02-27 05:00:00	60	0	0	0	0
2024-02-27 04:00:00	50	10	0	0	10
2024-02-27 03:00:00	60	0	0	0	0
2024-02-27 02:00:00	60	0	0	0	0
2024-02-27 01:00:00	60	0	0	0	0
2024-02-27	60	0	0	0	0
2024-02-26 23:00:00	60	0	0	0	0
2024-02-26 22:00:00	60	0	0	0	0
2024-02-26 21:00:00	25	5	30	0	35
2024-02-26 20:00:00	15	45	0	0	45
2024-02-26 19:00:00	0	25	25	10	60
2024-02-26 18:00:00	60	0	0	0	0
2024-02-26 17:00:00	5	55	0	0	55
2024-02-26 16:00:00	5	35	20	0	55
2024-02-26 15:00:00	0	40	15	5	60
2024-02-26 14:00:00	0	60	0	0	60
2024-02-26 13:00:00	15	30	0	15	45
2024-02-26 12:00:00	5	55	0	0	55
2024-02-26 11:00:00	40	15	5	0	20
2024-02-26 10:00:00	20	15	15	10	40
2024-02-26 09:00:00	15	20	0	25	45
2024-02-26 08:00:00	35	25	0	0	25
2024-02-26 07:00:00	10	30	20	0	50
2024-02-26 06:00:00	55	5	0	0	5
2024-02-26 05:00:00	60	0	0	0	0
2024-02-26 04:00:00	60	0	0	0	0
2024-02-26 03:00:00	60	0	0	0	0
2024-02-26 02:00:00	55	5	0	0	5
2024-02-26 01:00:00	60	0	0	0	0
2024-02-26	60	0	0	0	0
2024-02-25 23:00:00	60	0	0	0	0
2024-02-25 22:00:00	30	0	0	0	0
2024-02-25 20:00:00	0	5	10	20	35
2024-02-25 19:00:00	50	0	5	5	10
2024-02-25 18:00:00	60	0	0	0	0
2024-02-25 17:00:00	60	0	0	0	0
2024-02-25 16:00:00	60	0	0	0	0
2024-02-25 15:00:00	60	0	0	0	0
2024-02-25 14:00:00	30	10	10	10	30
2024-02-25 13:00:00	60	0	0	0	0
2024-02-25 12:00:00	55	5	0	0	5
2024-02-25 11:00:00	40	20	0	0	20
2024-02-25 10:00:00	10	45	0	5	50
2024-02-25 09:00:00	20	15	25	0	40
2024-02-25 08:00:00	25	25	10	0	35
2024-02-25 07:00:00	5	35	20	0	55
2024-02-25 06:00:00	50	5	5	0	10
2024-02-25 05:00:00	60	0	0	0	0
2024-02-25 04:00:00	60	0	0	0	0
2024-02-25 03:00:00	50	10	0	0	10
2024-02-25 02:00:00	60	0	0	0	0
2024-02-25 01:00:00	60	0	0	0	0
2024-02-25	60	0	0	0	0
2024-02-24 23:00:00	60	0	0	0	0
2024-02-24 22:00:00	60	0	0	0	0
2024-02-24 21:00:00	60	0	0	0	0
2024-02-24 20:00:00	15	25	15	5	45
2024-02-24 19:00:00	5	45	10	0	55
2024-02-24 18:00:00	50	10	0	0	10
2024-02-24 17:00:00	30	20	10	0	30
2024-02-24 16:00:00	5	35	10	10	55
2024-02-24 15:00:00	10	40	10	0	50
2024-02-24 14:00:00	5	50	5	0	55
2024-02-24 13:00:00	30	25	5	0	30
2024-02-24 12:00:00	0	20	40	0	60
2024-02-24 11:00:00	5	20	35	0	55
2024-02-24 10:00:00	15	40	5	0	45
2024-02-24 09:00:00	15	20	10	15	45
2024-02-24 08:00:00	5	30	10	15	55
2024-02-24 07:00:00	40	20	0	0	20
2024-02-24 06:00:00	50	0	10	0	10
2024-02-24 05:00:00	45	15	0	0	15
2024-02-24 04:00:00	55	5	0	0	5
2024-02-24 03:00:00	60	0	0	0	0
2024-02-24 02:00:00	60	0	0	0	0
2024-02-24 01:00:00	60	0	0	0	0
2024-02-24	50	10	0	0	10
2024-02-23 23:00:00	60	0	0	0	0
2024-02-23 22:00:00	50	10	0	0	10
2024-02-23 21:00:00	60	0	0	0	0
2024-02-23 20:00:00	60	0	0	0	0
2024-02-23 19:00:00	10	45	5	0	50
2024-02-23 18:00:00	5	15	35	5	55
2024-02-23 17:00:00	0	40	20	0	60
2024-02-23 16:00:00	0	20	10	30	60
2024-02-23 15:00:00	15	40	5	0	45
2024-02-23 14:00:00	25	25	10	0	35
2024-02-23 13:00:00	45	5	5	5	15
2024-02-23 12:00:00	60	0	0	0	0
2024-02-23 11:00:00	55	5	0	0	5
2024-02-23 10:00:00	0	45	10	5	60
2024-02-23 09:00:00	5	40	15	0	55
2024-02-23 08:00:00	0	20	10	30	60
2024-02-23 07:00:00	40	15	5	0	20
2024-02-23 06:00:00	55	5	0	0	5
2024-02-23 05:00:00	50	10	0	0	10
2024-02-23 04:00:00	60	0	0	0	0
2024-02-23 03:00:00	60	0	0	0	0
2024-02-23 02:00:00	60	0	0	0	0
2024-02-23 01:00:00	60	0	0	0	0
2024-02-23	60	0	0	0	0
2024-02-22 23:00:00	60	0	0	0	0
2024-02-22 22:00:00	60	0	0	0	0
2024-02-22 21:00:00	60	0	0	0	0
2024-02-22 20:00:00	30	10	10	10	30
2024-02-22 19:00:00	0	20	15	25	60
2024-02-22 18:00:00	10	45	5	0	50
2024-02-22 17:00:00	10	50	0	0	50
2024-02-22 16:00:00	30	15	15	0	30
2024-02-22 15:00:00	40	20	0	0	20
2024-02-22 14:00:00	15	40	5	0	45
2024-02-22 13:00:00	40	10	10	0	20
2024-02-22 12:00:00	50	10	0	0	10
2024-02-22 11:00:00	60	0	0	0	0
2024-02-22 10:00:00	45	10	5	0	15
2024-02-22 09:00:00	50	0	10	0	10
2024-02-22 08:00:00	0	0	30	30	60
2024-02-22 07:00:00	40	15	5	0	20
2024-02-22 06:00:00	35	10	15	0	25
2024-02-22 05:00:00	55	5	0	0	5
2024-02-22 04:00:00	60	0	0	0	0
2024-02-22 03:00:00	50	10	0	0	10
2024-02-22 02:00:00	60	0	0	0	0
2024-02-22 01:00:00	60	0	0	0	0
2024-02-22	55	5	0	0	5
2024-02-21 23:00:00	60	0	0	0	0
2024-02-21 22:00:00	60	0	0	0	0
2024-02-21 21:00:00	55	5	0	0	5
2024-02-21 20:00:00	50	0	5	5	10
2024-02-21 19:00:00	0	25	10	25	60
2024-02-21 18:00:00	10	30	20	0	50
2024-02-21 17:00:00	5	40	15	0	55
2024-02-21 16:00:00	30	25	5	0	30
2024-02-21 15:00:00	55	5	0	0	5
2024-02-21 14:00:00	55	0	5	0	5
2024-02-21 13:00:00	35	20	5	0	25
2024-02-21 12:00:00	40	20	0	0	20
2024-02-21 11:00:00	60	0	0	0	0
2024-02-21 10:00:00	10	15	20	15	50
2024-02-21 09:00:00	0	15	20	25	60
2024-02-21 08:00:00	50	10	0	0	10
2024-02-21 07:00:00	35	20	5	0	25
2024-02-21 06:00:00	50	10	0	0	10
2024-02-21 05:00:00	55	5	0	0	5
2024-02-21 04:00:00	60	0	0	0	0
2024-02-21 03:00:00	60	0	0	0	0
2024-02-21 02:00:00	60	0	0	0	0
2024-02-21 01:00:00	60	0	0	0	0
2024-02-21	60	0	0	0	0
2024-02-20 23:00:00	50	0	10	0	10
2024-02-20 22:00:00	55	0	5	0	5
2024-02-20 21:00:00	50	10	0	0	10
2024-02-20 20:00:00	0	5	50	5	60
2024-02-20 19:00:00	10	25	25	0	50
2024-02-20 18:00:00	20	25	15	0	40
2024-02-20 17:00:00	10	25	25	0	50
2024-02-20 16:00:00	50	10	0	0	10
2024-02-20 15:00:00	55	5	0	0	5
2024-02-20 14:00:00	50	10	0	0	10
2024-02-20 13:00:00	30	15	15	0	30
2024-02-20 12:00:00	50	10	0	0	10
2024-02-20 11:00:00	55	0	5	0	5
2024-02-20 10:00:00	50	5	5	0	10
2024-02-20 09:00:00	0	0	20	40	60
2024-02-20 08:00:00	25	5	25	5	35
2024-02-20 07:00:00	0	20	0	0	20
2024-02-20 02:00:00	35	5	0	0	5
2024-02-20 01:00:00	60	0	0	0	0
2024-02-20	60	0	0	0	0
2024-02-19 23:00:00	50	10	0	0	10
2024-02-19 22:00:00	60	0	0	0	0
2024-02-19 21:00:00	60	0	0	0	0
2024-02-19 20:00:00	15	30	5	10	45
2024-02-19 19:00:00	30	0	10	20	30
2024-02-19 18:00:00	25	35	0	0	35
2024-02-19 17:00:00	15	35	10	0	45
2024-02-19 16:00:00	45	15	0	0	15
2024-02-19 15:00:00	30	15	15	0	30
2024-02-19 14:00:00	45	10	5	0	15
2024-02-19 13:00:00	50	0	10	0	10
2024-02-19 12:00:00	50	10	0	0	10
2024-02-19 11:00:00	50	10	0	0	10
2024-02-19 10:00:00	35	20	5	0	25
2024-02-19 09:00:00	5	5	10	40	55
2024-02-19 08:00:00	45	5	10	0	15
2024-02-19 07:00:00	35	15	10	0	25
2024-02-19 06:00:00	60	0	0	0	0
2024-02-19 05:00:00	55	5	0	0	5
2024-02-19 04:00:00	60	0	0	0	0
2024-02-19 03:00:00	60	0	0	0	0
2024-02-19 02:00:00	55	5	0	0	5
2024-02-19 01:00:00	60	0	0	0	0
2024-02-19	55	5	0	0	5
2024-02-18 23:00:00	60	0	0	0	0
2024-02-18 22:00:00	55	5	0	0	5
2024-02-18 21:00:00	60	0	0	0	0
2024-02-18 20:00:00	45	15	0	0	15
2024-02-18 19:00:00	35	25	0	0	25
2024-02-18 18:00:00	0	40	20	0	60
2024-02-18 17:00:00	5	10	20	25	55
2024-02-18 16:00:00	15	30	5	10	45
2024-02-18 15:00:00	60	0	0	0	0
2024-02-18 14:00:00	60	0	0	0	0
2024-02-18 13:00:00	15	20	25	0	45
2024-02-18 12:00:00	55	5	0	0	5
2024-02-18 11:00:00	20	15	15	10	40
2024-02-18 10:00:00	0	5	25	30	60
2024-02-18 09:00:00	15	25	20	0	45
2024-02-18 08:00:00	45	10	5	0	15
2024-02-18 07:00:00	45	5	10	0	15
2024-02-18 06:00:00	60	0	0	0	0
2024-02-18 05:00:00	50	5	5	0	10
2024-02-18 04:00:00	60	0	0	0	0
2024-02-18 03:00:00	50	0	10	0	10
2024-02-18 02:00:00	55	5	0	0	5
2024-02-18 01:00:00	60	0	0	0	0
2024-02-18	25	25	10	0	35
2024-02-17 23:00:00	50	0	5	5	10
2024-02-17 22:00:00	60	0	0	0	0
2024-02-17 21:00:00	60	0	0	0	0
2024-02-17 20:00:00	60	0	0	0	0
2024-02-17 19:00:00	35	10	15	0	25
2024-02-17 18:00:00	50	5	5	0	10
2024-02-17 17:00:00	10	15	10	25	50
2024-02-17 16:00:00	60	0	0	0	0
2024-02-17 15:00:00	50	10	0	0	10
2024-02-17 14:00:00	45	0	15	0	15
2024-02-17 13:00:00	30	0	30	0	30
2024-02-17 12:00:00	25	20	15	0	35
2024-02-17 11:00:00	10	15	35	0	50
2024-02-17 10:00:00	15	10	30	5	45
2024-02-17 09:00:00	25	15	20	0	35
2024-02-17 08:00:00	10	20	30	0	50
2024-02-17 07:00:00	30	15	15	0	30
2024-02-17 06:00:00	60	0	0	0	0
2024-02-17 05:00:00	55	5	0	0	5
2024-02-17 04:00:00	60	0	0	0	0
2024-02-17 03:00:00	60	0	0	0	0
2024-02-17 02:00:00	60	0	0	0	0
2024-02-17 01:00:00	60	0	0	0	0
2024-02-17	60	0	0	0	0
2024-02-16 23:00:00	60	0	0	0	0
2024-02-16 22:00:00	60	0	0	0	0
2024-02-16 21:00:00	60	0	0	0	0
2024-02-16 20:00:00	20	20	20	0	40
2024-02-16 19:00:00	30	20	10	0	30
2024-02-16 18:00:00	35	25	0	0	25
2024-02-16 17:00:00	25	25	10	0	35
2024-02-16 16:00:00	35	15	10	0	25
2024-02-16 15:00:00	20	20	20	0	40
2024-02-16 14:00:00	10	30	20	0	50
2024-02-16 13:00:00	40	20	0	0	20
2024-02-16 12:00:00	15	30	15	0	45
2024-02-16 11:00:00	10	30	20	0	50
2024-02-16 10:00:00	0	10	35	15	60
2024-02-16 09:00:00	0	20	30	10	60
2024-02-16 08:00:00	40	15	5	0	20
2024-02-16 07:00:00	35	25	0	0	25
2024-02-16 06:00:00	50	10	0	0	10
2024-02-16 05:00:00	60	0	0	0	0
2024-02-16 04:00:00	50	5	5	0	10
2024-02-16 03:00:00	60	0	0	0	0
2024-02-16 02:00:00	60	0	0	0	0
2024-02-16 01:00:00	60	0	0	0	0
2024-02-16	60	0	0	0	0
2024-02-15 23:00:00	60	0	0	0	0
2024-02-15 22:00:00	40	10	10	0	20
2024-02-15 21:00:00	10	10	15	25	50
2024-02-15 20:00:00	15	25	20	0	45
2024-02-15 19:00:00	15	40	5	0	45
2024-02-15 18:00:00	5	40	15	0	55
2024-02-15 17:00:00	25	25	10	0	35
2024-02-15 16:00:00	55	5	0	0	5
2024-02-15 15:00:00	55	0	5	0	5
2024-02-15 14:00:00	35	15	10	0	25
2024-02-15 13:00:00	30	30	0	0	30
2024-02-15 12:00:00	20	20	20	0	40
2024-02-15 11:00:00	60	0	0	0	0
2024-02-15 10:00:00	25	30	5	0	35
2024-02-15 09:00:00	20	0	15	25	40
2024-02-15 08:00:00	45	0	5	10	15
2024-02-15 07:00:00	40	20	0	0	20
2024-02-15 06:00:00	60	0	0	0	0
2024-02-15 05:00:00	60	0	0	0	0
2024-02-15 04:00:00	60	0	0	0	0
2024-02-15 03:00:00	55	5	0	0	5
2024-02-15 02:00:00	55	5	0	0	5
2024-02-15 01:00:00	60	0	0	0	0
2024-02-15	60	0	0	0	0
2024-02-14 23:00:00	60	0	0	0	0
2024-02-14 22:00:00	60	0	0	0	0
2024-02-14 21:00:00	45	15	0	0	15
2024-02-14 20:00:00	0	10	25	25	60
2024-02-14 19:00:00	40	20	0	0	20
2024-02-14 18:00:00	5	50	5	0	55
2024-02-14 17:00:00	30	25	5	0	30
2024-02-14 16:00:00	25	20	15	0	35
2024-02-14 15:00:00	50	10	0	0	10
2024-02-14 14:00:00	50	10	0	0	10
2024-02-14 13:00:00	45	5	10	0	15
2024-02-14 12:00:00	50	10	0	0	10
2024-02-14 11:00:00	55	5	0	0	5
2024-02-14 10:00:00	35	5	5	15	25
2024-02-14 09:00:00	5	5	5	45	55
2024-02-14 08:00:00	35	5	20	0	25
2024-02-14 07:00:00	30	25	5	0	30
2024-02-14 06:00:00	60	0	0	0	0
2024-02-14 05:00:00	55	5	0	0	5
2024-02-14 04:00:00	60	0	0	0	0
2024-02-14 03:00:00	55	5	0	0	5
2024-02-14 02:00:00	55	0	5	0	5
2024-02-14 01:00:00	60	0	0	0	0
2024-02-14	60	0	0	0	0
2024-02-13 23:00:00	60	0	0	0	0
2024-02-13 22:00:00	60	0	0	0	0
2024-02-13 21:00:00	55	0	5	0	5
2024-02-13 20:00:00	55	5	0	0	5
2024-02-13 19:00:00	20	15	10	15	40
2024-02-13 18:00:00	5	30	15	10	55
2024-02-13 17:00:00	40	15	5	0	20
2024-02-13 16:00:00	25	35	0	0	35
2024-02-13 15:00:00	0	60	0	0	60
2024-02-13 14:00:00	55	5	0	0	5
2024-02-13 13:00:00	40	10	10	0	20
2024-02-13 12:00:00	30	25	5	0	30
2024-02-13 11:00:00	10	25	15	10	50
2024-02-13 10:00:00	0	0	10	50	60
2024-02-13 09:00:00	35	25	0	0	25
2024-02-13 08:00:00	40	20	0	0	20
2024-02-13 07:00:00	50	5	5	0	10
2024-02-13 06:00:00	60	0	0	0	0
2024-02-13 05:00:00	60	0	0	0	0
2024-02-13 04:00:00	50	10	0	0	10
2024-02-13 03:00:00	60	0	0	0	0
2024-02-13 02:00:00	60	0	0	0	0
2024-02-13 01:00:00	60	0	0	0	0
2024-02-13	60	0	0	0	0
2024-02-12 23:00:00	60	0	0	0	0
2024-02-12 22:00:00	25	15	20	0	35
2024-02-12 21:00:00	30	25	5	0	30
2024-02-12 20:00:00	25	25	10	0	35
2024-02-12 19:00:00	10	20	20	10	50
2024-02-12 18:00:00	25	30	5	0	35
2024-02-12 17:00:00	55	5	0	0	5
2024-02-12 16:00:00	45	15	0	0	15
2024-02-12 15:00:00	50	10	0	0	10
2024-02-12 14:00:00	30	20	10	0	30
2024-02-12 13:00:00	50	10	0	0	10
2024-02-12 12:00:00	40	15	0	0	15

## Sheet: Dog 3
Table S3: Hourly activity metrics for Dog D3 during the monitoring period
Full Date	Resting	Quiet	Active	Excited	Not resting (sum of quiet, active and excited)
2024-04-05 17:00:00	10	0	10	0	10
2024-04-05 16:00:00	0	15	25	5	45
2024-04-05 15:00:00	55	5	0	0	5
2024-04-05 14:00:00	40	10	10	0	20
2024-04-05 13:00:00	30	15	15	0	30
2024-04-05 12:00:00	40	20	0	0	20
2024-04-05 11:00:00	40	0	20	0	20
2024-04-05 10:00:00	30	10	20	0	30
2024-04-05 09:00:00	40	5	15	0	20
2024-04-05 08:00:00	40	10	10	0	20
2024-04-05 07:00:00	50	5	5	0	10
2024-04-05 06:00:00	60	0	0	0	0
2024-04-05 05:00:00	25	30	5	0	35
2024-04-05 04:00:00	60	0	0	0	0
2024-04-05 03:00:00	60	0	0	0	0
2024-04-05 02:00:00	55	5	0	0	5
2024-04-05 01:00:00	60	0	0	0	0
2024-04-05	60	0	0	0	0
2024-04-04 23:00:00	45	15	0	0	15
2024-04-04 22:00:00	60	0	0	0	0
2024-04-04 21:00:00	55	0	5	0	5
2024-04-04 20:00:00	35	25	0	0	25
2024-04-04 19:00:00	35	10	5	10	25
2024-04-04 18:00:00	15	5	35	5	45
2024-04-04 17:00:00	20	20	15	5	40
2024-04-04 16:00:00	60	0	0	0	0
2024-04-04 15:00:00	45	0	15	0	15
2024-04-04 14:00:00	35	10	10	5	25
2024-04-04 13:00:00	40	15	5	0	20
2024-04-04 12:00:00	25	15	20	0	35
2024-04-04 11:00:00	0	20	30	10	60
2024-04-04 10:00:00	15	5	35	5	45
2024-04-04 09:00:00	40	5	15	0	20
2024-04-04 08:00:00	10	30	15	5	50
2024-04-04 07:00:00	35	0	15	10	25
2024-04-04 06:00:00	50	10	0	0	10
2024-04-04 05:00:00	40	20	0	0	20
2024-04-04 04:00:00	60	0	0	0	0
2024-04-04 03:00:00	60	0	0	0	0
2024-04-04 02:00:00	60	0	0	0	0
2024-04-04 01:00:00	60	0	0	0	0
2024-04-04	60	0	0	0	0
2024-04-03 23:00:00	50	5	5	0	10
2024-04-03 22:00:00	55	5	0	0	5
2024-04-03 21:00:00	50	10	0	0	10
2024-04-03 20:00:00	50	10	0	0	10
2024-04-03 19:00:00	35	15	5	5	25
2024-04-03 18:00:00	35	5	15	5	25
2024-04-03 17:00:00	10	10	35	5	50
2024-04-03 16:00:00	25	10	20	5	35
2024-04-03 15:00:00	60	0	0	0	0
2024-04-03 14:00:00	35	20	5	0	25
2024-04-03 13:00:00	15	15	15	15	45
2024-04-03 12:00:00	25	10	20	5	35
2024-04-03 11:00:00	30	0	20	10	30
2024-04-03 10:00:00	50	5	5	0	10
2024-04-03 09:00:00	30	20	5	5	30
2024-04-03 08:00:00	50	10	0	0	10
2024-04-03 07:00:00	25	35	0	0	35
2024-04-03 06:00:00	55	5	0	0	5
2024-04-03 05:00:00	60	0	0	0	0
2024-04-03 04:00:00	50	10	0	0	10
2024-04-03 03:00:00	55	5	0	0	5
2024-04-03 02:00:00	60	0	0	0	0
2024-04-03 01:00:00	55	0	5	0	5
2024-04-03	60	0	0	0	0
2024-04-02 23:00:00	45	15	0	0	15
2024-04-02 22:00:00	50	10	0	0	10
2024-04-02 21:00:00	50	0	10	0	10
2024-04-02 20:00:00	40	20	0	0	20
2024-04-02 19:00:00	40	15	5	0	20
2024-04-02 18:00:00	40	15	5	0	20
2024-04-02 17:00:00	25	35	0	0	35
2024-04-02 16:00:00	40	20	0	0	20
2024-04-02 15:00:00	60	0	0	0	0
2024-04-02 14:00:00	45	5	10	0	15
2024-04-02 13:00:00	60	0	0	0	0
2024-04-02 12:00:00	50	0	10	0	10
2024-04-02 11:00:00	55	0	5	0	5
2024-04-02 10:00:00	45	10	5	0	15
2024-04-02 09:00:00	35	15	10	0	25
2024-04-02 08:00:00	30	15	15	0	30
2024-04-02 07:00:00	60	0	0	0	0
2024-04-02 06:00:00	55	5	0	0	5
2024-04-02 05:00:00	60	0	0	0	0
2024-04-02 04:00:00	40	20	0	0	20
2024-04-02 03:00:00	60	0	0	0	0
2024-04-02 02:00:00	55	5	0	0	5
2024-04-02 01:00:00	45	10	5	0	15
2024-04-02	60	0	0	0	0
2024-04-01 23:00:00	60	0	0	0	0
2024-04-01 22:00:00	50	10	0	0	10
2024-04-01 21:00:00	55	5	0	0	5
2024-04-01 20:00:00	40	20	0	0	20
2024-04-01 19:00:00	20	10	30	0	40
2024-04-01 18:00:00	20	25	5	10	40
2024-04-01 17:00:00	55	0	5	0	5
2024-04-01 16:00:00	40	15	5	0	20
2024-04-01 15:00:00	45	10	5	0	15
2024-04-01 14:00:00	40	10	10	0	20
2024-04-01 13:00:00	35	5	15	5	25
2024-04-01 12:00:00	30	5	25	0	30
2024-04-01 11:00:00	55	5	0	0	5
2024-04-01 10:00:00	60	0	0	0	0
2024-04-01 09:00:00	45	5	5	5	15
2024-04-01 08:00:00	45	10	5	0	15
2024-04-01 07:00:00	60	0	0	0	0
2024-04-01 06:00:00	55	5	0	0	5
2024-04-01 05:00:00	55	5	0	0	5
2024-04-01 04:00:00	55	0	5	0	5
2024-04-01 03:00:00	60	0	0	0	0
2024-04-01 02:00:00	60	0	0	0	0
2024-04-01 01:00:00	60	0	0	0	0
2024-04-01	60	0	0	0	0
2024-03-31 23:00:00	60	0	0	0	0
2024-03-31 22:00:00	15	35	10	0	45
2024-03-31 21:00:00	50	10	0	0	10
2024-03-31 20:00:00	30	15	10	5	30
2024-03-31 19:00:00	40	5	10	5	20
2024-03-31 18:00:00	20	30	5	5	40
2024-03-31 17:00:00	10	15	35	0	50
2024-03-31 16:00:00	30	10	10	10	30
2024-03-31 15:00:00	45	10	5	0	15
2024-03-31 14:00:00	45	10	0	5	15
2024-03-31 13:00:00	35	5	20	0	25
2024-03-31 12:00:00	35	5	15	5	25
2024-03-31 11:00:00	35	15	10	0	25
2024-03-31 10:00:00	35	10	15	0	25
2024-03-31 09:00:00	45	0	15	0	15
2024-03-31 08:00:00	60	0	0	0	0
2024-03-31 07:00:00	45	10	5	0	15
2024-03-31 06:00:00	55	0	5	0	5
2024-03-31 05:00:00	60	0	0	0	0
2024-03-31 04:00:00	60	0	0	0	0
2024-03-31 03:00:00	55	5	0	0	5
2024-03-31 02:00:00	55	5	0	0	5
2024-03-31	55	5	0	0	5
2024-03-30 23:00:00	50	10	0	0	10
2024-03-30 22:00:00	60	0	0	0	0
2024-03-30 21:00:00	15	15	0	0	15
2024-03-30 06:00:00	15	0	0	0	0
2024-03-30 05:00:00	55	5	0	0	5
2024-03-30 04:00:00	50	5	5	0	10
2024-03-30 03:00:00	60	0	0	0	0
2024-03-30 02:00:00	60	0	0	0	0
2024-03-30 01:00:00	60	0	0	0	0
2024-03-30	35	10	15	0	25
2024-03-29 23:00:00	50	10	0	0	10
2024-03-29 22:00:00	60	0	0	0	0
2024-03-29 21:00:00	55	5	0	0	5
2024-03-29 20:00:00	35	25	0	0	25
2024-03-29 19:00:00	45	5	10	0	15
2024-03-29 18:00:00	35	20	5	0	25
2024-03-29 17:00:00	50	0	10	0	10
2024-03-29 16:00:00	30	20	10	0	30
2024-03-29 15:00:00	50	10	0	0	10
2024-03-29 14:00:00	40	0	15	5	20
2024-03-29 13:00:00	30	10	15	5	30
2024-03-29 12:00:00	55	5	0	0	5
2024-03-29 11:00:00	35	10	15	0	25
2024-03-29 10:00:00	20	10	25	5	40
2024-03-29 09:00:00	10	35	15	0	50
2024-03-29 08:00:00	35	10	10	5	25
2024-03-29 07:00:00	50	10	0	0	10
2024-03-29 06:00:00	45	15	0	0	15
2024-03-29 05:00:00	60	0	0	0	0
2024-03-29 04:00:00	45	15	0	0	15
2024-03-29 03:00:00	55	5	0	0	5
2024-03-29 02:00:00	60	0	0	0	0
2024-03-29 01:00:00	60	0	0	0	0
2024-03-29	55	5	0	0	5
2024-03-28 23:00:00	45	15	0	0	15
2024-03-28 22:00:00	60	0	0	0	0
2024-03-28 21:00:00	60	0	0	0	0
2024-03-28 20:00:00	50	5	5	0	10
2024-03-28 19:00:00	30	20	10	0	30
2024-03-28 18:00:00	45	15	0	0	15
2024-03-28 17:00:00	60	0	0	0	0
2024-03-28 16:00:00	30	15	10	5	30
2024-03-28 15:00:00	15	35	5	5	45
2024-03-28 14:00:00	35	20	5	0	25
2024-03-28 13:00:00	50	10	0	0	10
2024-03-28 12:00:00	30	30	0	0	30
2024-03-28 11:00:00	55	0	5	0	5
2024-03-28 10:00:00	50	10	0	0	10
2024-03-28 09:00:00	60	0	0	0	0
2024-03-28 08:00:00	45	0	15	0	15
2024-03-28 07:00:00	50	10	0	0	10
2024-03-28 06:00:00	55	5	0	0	5
2024-03-28 05:00:00	60	0	0	0	0
2024-03-28 04:00:00	55	5	0	0	5
2024-03-28 03:00:00	35	25	0	0	25
2024-03-28 02:00:00	60	0	0	0	0
2024-03-28 01:00:00	60	0	0	0	0
2024-03-28	55	5	0	0	5
2024-03-27 23:00:00	60	0	0	0	0
2024-03-27 22:00:00	60	0	0	0	0
2024-03-27 21:00:00	40	0	20	0	20
2024-03-27 20:00:00	50	10	0	0	10
2024-03-27 19:00:00	20	15	20	5	40
2024-03-27 18:00:00	55	5	0	0	5
2024-03-27 17:00:00	45	5	10	0	15
2024-03-27 16:00:00	60	0	0	0	0
2024-03-27 15:00:00	60	0	0	0	0
2024-03-27 14:00:00	30	20	5	5	30
2024-03-27 13:00:00	45	10	5	0	15
2024-03-27 12:00:00	40	20	0	0	20
2024-03-27 11:00:00	35	20	5	0	25
2024-03-27 10:00:00	25	20	15	0	35
2024-03-27 09:00:00	60	0	0	0	0
2024-03-27 08:00:00	55	5	0	0	5
2024-03-27 07:00:00	55	5	0	0	5
2024-03-27 06:00:00	50	5	5	0	10
2024-03-27 05:00:00	50	10	0	0	10
2024-03-27 04:00:00	60	0	0	0	0
2024-03-27 03:00:00	60	0	0	0	0
2024-03-27 02:00:00	30	30	0	0	30
2024-03-27 01:00:00	60	0	0	0	0
2024-03-27	45	15	0	0	15
2024-03-26 23:00:00	50	10	0	0	10
2024-03-26 22:00:00	55	5	0	0	5
2024-03-26 21:00:00	35	20	5	0	25
2024-03-26 20:00:00	45	15	0	0	15
2024-03-26 19:00:00	40	20	0	0	20
2024-03-26 18:00:00	40	10	5	5	20
2024-03-26 17:00:00	55	0	5	0	5
2024-03-26 16:00:00	35	10	15	0	25
2024-03-26 15:00:00	45	10	5	0	15
2024-03-26 14:00:00	60	0	0	0	0
2024-03-26 13:00:00	50	10	0	0	10
2024-03-26 12:00:00	45	10	5	0	15
2024-03-26 11:00:00	45	15	0	0	15
2024-03-26 10:00:00	25	25	10	0	35
2024-03-26 09:00:00	45	10	5	0	15
2024-03-26 08:00:00	45	10	5	0	15
2024-03-26 07:00:00	45	5	10	0	15
2024-03-26 06:00:00	45	15	0	0	15
2024-03-26 05:00:00	55	5	0	0	5
2024-03-26 04:00:00	60	0	0	0	0
2024-03-26 03:00:00	55	5	0	0	5
2024-03-26 02:00:00	60	0	0	0	0
2024-03-26 01:00:00	45	15	0	0	15
2024-03-26	55	5	0	0	5
2024-03-25 23:00:00	60	0	0	0	0
2024-03-25 22:00:00	60	0	0	0	0
2024-03-25 21:00:00	30	30	0	0	30
2024-03-25 20:00:00	55	5	0	0	5
2024-03-25 19:00:00	40	20	0	0	20
2024-03-25 18:00:00	45	15	0	0	15
2024-03-25 17:00:00	50	0	10	0	10
2024-03-25 16:00:00	10	10	40	0	50
2024-03-25 15:00:00	60	0	0	0	0
2024-03-25 14:00:00	50	10	0	0	10
2024-03-25 13:00:00	50	5	5	0	10
2024-03-25 12:00:00	60	0	0	0	0
2024-03-25 11:00:00	20	20	15	5	40
2024-03-25 10:00:00	55	5	0	0	5
2024-03-25 09:00:00	25	5	30	0	35
2024-03-25 08:00:00	60	0	0	0	0
2024-03-25 07:00:00	60	0	0	0	0
2024-03-25 06:00:00	30	25	5	0	30
2024-03-25 05:00:00	60	0	0	0	0
2024-03-25 04:00:00	60	0	0	0	0
2024-03-25 03:00:00	60	0	0	0	0
2024-03-25 02:00:00	60	0	0	0	0
2024-03-25 01:00:00	50	10	0	0	10
2024-03-25	60	0	0	0	0
2024-03-24 23:00:00	60	0	0	0	0
2024-03-24 22:00:00	25	10	25	0	35
2024-03-24 21:00:00	35	0	25	0	25
2024-03-24 20:00:00	40	15	5	0	20
2024-03-24 19:00:00	45	5	5	5	15
2024-03-24 18:00:00	10	30	10	10	50
2024-03-24 17:00:00	40	15	0	5	20
2024-03-24 16:00:00	35	15	10	0	25
2024-03-24 15:00:00	10	10	30	10	50
2024-03-24 14:00:00	30	25	5	0	30
2024-03-24 13:00:00	25	15	15	5	35
2024-03-24 12:00:00	30	10	20	0	30
2024-03-24 11:00:00	15	20	20	5	45
2024-03-24 10:00:00	0	0	0	60	60
2024-03-24 09:00:00	35	10	10	5	25
2024-03-24 08:00:00	50	0	10	0	10
2024-03-24 07:00:00	25	30	5	0	35
2024-03-24 06:00:00	55	5	0	0	5
2024-03-24 05:00:00	60	0	0	0	0
2024-03-24 04:00:00	55	5	0	0	5
2024-03-24 03:00:00	55	5	0	0	5
2024-03-24 02:00:00	60	0	0	0	0
2024-03-24 01:00:00	60	0	0	0	0
2024-03-24	55	5	0	0	5
2024-03-23 23:00:00	30	20	10	0	30
2024-03-23 22:00:00	10	35	15	0	50
2024-03-23 21:00:00	25	10	25	0	35
2024-03-23 20:00:00	25	20	10	5	35
2024-03-23 19:00:00	10	20	25	5	50
2024-03-23 18:00:00	0	15	35	10	60
2024-03-23 17:00:00	15	15	30	0	45
2024-03-23 16:00:00	25	15	20	0	35
2024-03-23 15:00:00	40	5	15	0	20
2024-03-23 14:00:00	20	15	25	0	40
2024-03-23 13:00:00	5	35	15	5	55
2024-03-23 12:00:00	25	15	15	5	35
2024-03-23 11:00:00	25	25	10	0	35
2024-03-23 10:00:00	20	25	15	0	40
2024-03-23 09:00:00	25	15	20	0	35
2024-03-23 08:00:00	25	0	30	5	35
2024-03-23 07:00:00	50	10	0	0	10
2024-03-23 06:00:00	45	15	0	0	15
2024-03-23 05:00:00	60	0	0	0	0
2024-03-23 04:00:00	50	10	0	0	10
2024-03-23 03:00:00	55	5	0	0	5
2024-03-23 02:00:00	40	20	0	0	20
2024-03-23 01:00:00	60	0	0	0	0
2024-03-23	60	0	0	0	0
2024-03-22 23:00:00	50	0	10	0	10
2024-03-22 22:00:00	55	5	0	0	5
2024-03-22 21:00:00	20	15	25	0	40
2024-03-22 20:00:00	40	10	10	0	20
2024-03-22 19:00:00	50	5	5	0	10
2024-03-22 18:00:00	30	5	20	5	30
2024-03-22 17:00:00	50	0	10	0	10
2024-03-22 16:00:00	30	10	10	10	30
2024-03-22 15:00:00	50	0	10	0	10
2024-03-22 14:00:00	50	5	0	5	10
2024-03-22 13:00:00	40	5	15	0	20
2024-03-22 12:00:00	55	0	5	0	5
2024-03-22 11:00:00	35	15	10	0	25
2024-03-22 10:00:00	60	0	0	0	0
2024-03-22 09:00:00	50	0	10	0	10
2024-03-22 08:00:00	35	0	25	0	25
2024-03-22 07:00:00	45	15	0	0	15
2024-03-22 06:00:00	55	5	0	0	5
2024-03-22 05:00:00	60	0	0	0	0
2024-03-22 04:00:00	20	35	5	0	40
2024-03-22 03:00:00	45	15	0	0	15
2024-03-22 02:00:00	60	0	0	0	0
2024-03-22 01:00:00	60	0	0	0	0
2024-03-22	55	5	0	0	5
2024-03-21 23:00:00	45	5	10	0	15
2024-03-21 22:00:00	60	0	0	0	0
2024-03-21 21:00:00	60	0	0	0	0
2024-03-21 20:00:00	30	25	5	0	30
2024-03-21 19:00:00	35	15	10	0	25
2024-03-21 18:00:00	40	15	5	0	20
2024-03-21 17:00:00	50	5	5	0	10
2024-03-21 16:00:00	40	5	15	0	20
2024-03-21 15:00:00	40	10	10	0	20
2024-03-21 14:00:00	55	5	0	0	5
2024-03-21 13:00:00	15	15	10	20	45
2024-03-21 12:00:00	45	5	5	5	15
2024-03-21 11:00:00	45	15	0	0	15
2024-03-21 10:00:00	50	10	0	0	10
2024-03-21 09:00:00	15	0	45	0	45
2024-03-21 08:00:00	35	5	20	0	25
2024-03-21 07:00:00	50	10	0	0	10
2024-03-21 06:00:00	55	5	0	0	5
2024-03-21 05:00:00	55	5	0	0	5
2024-03-21 04:00:00	45	15	0	0	15
2024-03-21 03:00:00	50	10	0	0	10
2024-03-21 02:00:00	60	0	0	0	0
2024-03-21 01:00:00	60	0	0	0	0
2024-03-21	60	0	0	0	0
2024-03-20 23:00:00	50	0	10	0	10
2024-03-20 22:00:00	35	5	20	0	25
2024-03-20 21:00:00	45	15	0	0	15
2024-03-20 20:00:00	50	10	0	0	10
2024-03-20 19:00:00	55	5	0	0	5
2024-03-20 18:00:00	35	0	25	0	25
2024-03-20 17:00:00	20	15	25	0	40
2024-03-20 16:00:00	25	10	25	0	35
2024-03-20 15:00:00	5	45	10	0	55
2024-03-20 14:00:00	20	5	35	0	40
2024-03-20 13:00:00	20	0	20	20	40
2024-03-20 12:00:00	30	20	10	0	30
2024-03-20 11:00:00	40	0	20	0	20
2024-03-20 10:00:00	35	5	15	5	25
2024-03-20 09:00:00	20	10	25	5	40
2024-03-20 08:00:00	60	0	0	0	0
2024-03-20 07:00:00	45	15	0	0	15
2024-03-20 06:00:00	55	5	0	0	5
2024-03-20 05:00:00	45	15	0	0	15
2024-03-20 04:00:00	60	0	0	0	0
2024-03-20 03:00:00	60	0	0	0	0
2024-03-20 02:00:00	45	15	0	0	15
2024-03-20 01:00:00	60	0	0	0	0
2024-03-20	60	0	0	0	0
2024-03-19 23:00:00	55	0	5	0	5
2024-03-19 22:00:00	60	0	0	0	0
2024-03-19 21:00:00	50	10	0	0	10
2024-03-19 20:00:00	60	0	0	0	0
2024-03-19 19:00:00	50	5	5	0	10
2024-03-19 18:00:00	20	0	40	0	40
2024-03-19 17:00:00	35	5	20	0	25
2024-03-19 16:00:00	25	20	15	0	35
2024-03-19 15:00:00	55	0	5	0	5
2024-03-19 14:00:00	35	15	10	0	25
2024-03-19 13:00:00	40	0	10	10	20
2024-03-19 12:00:00	50	10	0	0	10
2024-03-19 11:00:00	60	0	0	0	0
2024-03-19 10:00:00	30	0	30	0	30
2024-03-19 09:00:00	15	20	25	0	45
2024-03-19 08:00:00	5	20	15	20	55
2024-03-19 07:00:00	40	15	5	0	20
2024-03-19 06:00:00	60	0	0	0	0
2024-03-19 05:00:00	55	5	0	0	5
2024-03-19 04:00:00	60	0	0	0	0
2024-03-19 03:00:00	45	15	0	0	15
2024-03-19 02:00:00	60	0	0	0	0
2024-03-19 01:00:00	60	0	0	0	0
2024-03-19	60	0	0	0	0
2024-03-18 23:00:00	50	5	5	0	10
2024-03-18 22:00:00	55	5	0	0	5
2024-03-18 21:00:00	40	20	0	0	20
2024-03-18 20:00:00	50	10	0	0	10
2024-03-18 19:00:00	50	10	0	0	10
2024-03-18 18:00:00	45	10	5	0	15
2024-03-18 17:00:00	40	0	20	0	20
2024-03-18 16:00:00	30	0	10	0	10
2024-03-15 07:00:00	45	5	0	0	5
2024-03-15 06:00:00	55	5	0	0	5
2024-03-15 05:00:00	55	5	0	0	5
2024-03-15 04:00:00	60	0	0	0	0
2024-03-15 03:00:00	55	5	0	0	5
2024-03-15 02:00:00	60	0	0	0	0
2024-03-15 01:00:00	55	5	0	0	5
2024-03-15	45	15	0	0	15
2024-03-14 23:00:00	30	20	10	0	30
2024-03-14 22:00:00	55	5	0	0	5
2024-03-14 21:00:00	50	5	5	0	10
2024-03-14 20:00:00	55	0	5	0	5
2024-03-14 19:00:00	0	45	15	0	60
2024-03-14 18:00:00	0	40	20	0	60
2024-03-14 17:00:00	0	50	10	0	60
2024-03-14 16:00:00	0	55	5	0	60
2024-03-14 15:00:00	35	15	10	0	25
2024-03-14 14:00:00	55	0	5	0	5
2024-03-14 13:00:00	20	20	15	5	40
2024-03-14 12:00:00	55	5	0	0	5
2024-03-14 11:00:00	50	10	0	0	10
2024-03-14 10:00:00	60	0	0	0	0
2024-03-14 09:00:00	35	15	10	0	25
2024-03-14 08:00:00	50	0	10	0	10
2024-03-14 07:00:00	40	20	0	0	20
2024-03-14 06:00:00	40	20	0	0	20
2024-03-14 05:00:00	45	15	0	0	15
2024-03-14 04:00:00	60	0	0	0	0
2024-03-14 03:00:00	60	0	0	0	0
2024-03-14 02:00:00	55	5	0	0	5
2024-03-14 01:00:00	55	5	0	0	5
2024-03-14	45	15	0	0	15
2024-03-13 23:00:00	60	0	0	0	0
2024-03-13 22:00:00	60	0	0	0	0
2024-03-13 21:00:00	55	5	0	0	5
2024-03-13 20:00:00	40	15	5	0	20
2024-03-13 19:00:00	50	0	5	5	10
2024-03-13 18:00:00	10	5	45	0	50
2024-03-13 17:00:00	10	10	25	15	50
2024-03-13 16:00:00	10	10	35	5	50
2024-03-13 15:00:00	20	15	25	0	40
2024-03-13 14:00:00	40	15	5	0	20
2024-03-13 13:00:00	5	15	30	10	55
2024-03-13 12:00:00	45	5	10	0	15
2024-03-13 11:00:00	25	20	10	5	35
2024-03-13 10:00:00	50	5	5	0	10
2024-03-13 09:00:00	50	10	0	0	10
2024-03-13 08:00:00	35	5	20	0	25
2024-03-13 07:00:00	40	20	0	0	20
2024-03-13 06:00:00	55	5	0	0	5
2024-03-13 05:00:00	55	5	0	0	5
2024-03-13 04:00:00	60	0	0	0	0
2024-03-13 03:00:00	50	10	0	0	10
2024-03-13 02:00:00	55	5	0	0	5
2024-03-13 01:00:00	50	10	0	0	10
2024-03-13	60	0	0	0	0
2024-03-12 23:00:00	55	5	0	0	5
2024-03-12 22:00:00	55	0	5	0	5
2024-03-12 21:00:00	40	20	0	0	20
2024-03-12 20:00:00	45	5	10	0	15
2024-03-12 19:00:00	55	5	0	0	5
2024-03-12 18:00:00	35	10	15	0	25
2024-03-12 17:00:00	55	0	5	0	5
2024-03-12 16:00:00	55	5	0	0	5
2024-03-12 15:00:00	35	10	15	0	25
2024-03-12 14:00:00	25	5	30	0	35
2024-03-12 13:00:00	35	0	25	0	25
2024-03-12 12:00:00	45	5	10	0	15
2024-03-12 11:00:00	25	15	20	0	35
2024-03-12 10:00:00	25	5	25	5	35
2024-03-12 09:00:00	25	20	15	0	35
2024-03-12 08:00:00	35	0	25	0	25
2024-03-12 07:00:00	20	25	15	0	40
2024-03-12 06:00:00	60	0	0	0	0
2024-03-12 05:00:00	55	5	0	0	5
2024-03-12 04:00:00	35	25	0	0	25
2024-03-12 03:00:00	60	0	0	0	0
2024-03-12 02:00:00	55	5	0	0	5
2024-03-12 01:00:00	60	0	0	0	0
2024-03-12	25	25	10	0	35
2024-03-11 23:00:00	55	5	0	0	5
2024-03-11 22:00:00	60	0	0	0	0
2024-03-11 21:00:00	35	20	5	0	25
2024-03-11 20:00:00	25	35	0	0	35
2024-03-11 19:00:00	35	15	10	0	25
2024-03-11 18:00:00	40	5	15	0	20
2024-03-11 17:00:00	10	15	30	5	50
2024-03-11 16:00:00	50	0	10	0	10
2024-03-11 15:00:00	25	10	15	10	35
2024-03-11 14:00:00	35	10	15	0	25
2024-03-11 13:00:00	55	5	0	0	5
2024-03-11 12:00:00	25	30	5	0	35
2024-03-11 11:00:00	60	0	0	0	0
2024-03-11 10:00:00	35	15	10	0	25
2024-03-11 09:00:00	55	5	0	0	5
2024-03-11 08:00:00	45	10	0	5	15
2024-03-11 07:00:00	50	10	0	0	10
2024-03-11 06:00:00	35	20	5	0	25
2024-03-11 05:00:00	60	0	0	0	0
2024-03-11 04:00:00	60	0	0	0	0
2024-03-11 03:00:00	60	0	0	0	0
2024-03-11 02:00:00	60	0	0	0	0
2024-03-11 01:00:00	60	0	0	0	0
2024-03-11	60	0	0	0	0
2024-03-10 23:00:00	50	10	0	0	10
2024-03-10 22:00:00	50	10	0	0	10
2024-03-10 21:00:00	40	10	10	0	20
2024-03-10 20:00:00	50	5	5	0	10
2024-03-10 19:00:00	45	5	10	0	15
2024-03-10 18:00:00	55	5	0	0	5
2024-03-10 17:00:00	45	5	5	5	15
2024-03-10 16:00:00	30	5	25	0	30
2024-03-10 15:00:00	50	0	10	0	10
2024-03-10 14:00:00	35	0	25	0	25
2024-03-10 13:00:00	55	0	5	0	5
2024-03-10 12:00:00	20	30	5	5	40
2024-03-10 11:00:00	60	0	0	0	0
2024-03-10 10:00:00	55	5	0	0	5
2024-03-10 09:00:00	45	10	5	0	15
2024-03-10 08:00:00	55	5	0	0	5
2024-03-10 07:00:00	25	20	15	0	35
2024-03-10 06:00:00	55	5	0	0	5
2024-03-10 05:00:00	60	0	0	0	0
2024-03-10 04:00:00	60	0	0	0	0
2024-03-10 03:00:00	30	30	0	0	30
2024-03-10 02:00:00	55	5	0	0	5
2024-03-10 01:00:00	60	0	0	0	0
2024-03-10	45	15	0	0	15
2024-03-09 23:00:00	55	5	0	0	5
2024-03-09 22:00:00	50	0	10	0	10
2024-03-09 21:00:00	50	10	0	0	10
2024-03-09 20:00:00	45	15	0	0	15
2024-03-09 19:00:00	50	0	10	0	10
2024-03-09 18:00:00	30	10	20	0	30
2024-03-09 17:00:00	55	5	0	0	5
2024-03-09 16:00:00	50	5	5	0	10
2024-03-09 15:00:00	25	5	20	10	35
2024-03-09 14:00:00	30	5	25	0	30
2024-03-09 13:00:00	25	0	25	10	35
2024-03-09 12:00:00	30	5	20	5	30
2024-03-09 11:00:00	20	20	20	0	40
2024-03-09 10:00:00	60	0	0	0	0
2024-03-09 09:00:00	55	5	0	0	5
2024-03-09 08:00:00	55	5	0	0	5
2024-03-09 07:00:00	40	5	15	0	20
2024-03-09 06:00:00	30	25	5	0	30
2024-03-09 05:00:00	45	15	0	0	15
2024-03-09 04:00:00	50	10	0	0	10
2024-03-09 03:00:00	60	0	0	0	0
2024-03-09 02:00:00	60	0	0	0	0
2024-03-09 01:00:00	50	10	0	0	10
2024-03-09	50	5	5	0	10
2024-03-08 23:00:00	60	0	0	0	0
2024-03-08 22:00:00	55	5	0	0	5
2024-03-08 21:00:00	55	5	0	0	5
2024-03-08 20:00:00	35	20	5	0	25
2024-03-08 19:00:00	55	5	0	0	5
2024-03-08 18:00:00	40	15	5	0	20
2024-03-08 17:00:00	50	10	0	0	10
2024-03-08 16:00:00	60	0	0	0	0
2024-03-08 15:00:00	60	0	0	0	0
2024-03-08 14:00:00	35	10	15	0	25
2024-03-08 13:00:00	55	5	0	0	5
2024-03-08 12:00:00	55	0	5	0	5
2024-03-08 11:00:00	20	5	35	0	40
2024-03-08 10:00:00	20	20	20	0	40
2024-03-08 09:00:00	45	10	5	0	15
2024-03-08 08:00:00	35	5	15	5	25
2024-03-08 07:00:00	30	25	5	0	30
2024-03-08 06:00:00	60	0	0	0	0
2024-03-08 05:00:00	60	0	0	0	0
2024-03-08 04:00:00	50	10	0	0	10
2024-03-08 03:00:00	50	10	0	0	10
2024-03-08 02:00:00	60	0	0	0	0
2024-03-08 01:00:00	60	0	0	0	0
2024-03-08	45	10	5	0	15
2024-03-07 23:00:00	60	0	0	0	0
2024-03-07 22:00:00	60	0	0	0	0
2024-03-07 21:00:00	55	5	0	0	5
2024-03-07 20:00:00	25	35	0	0	35
2024-03-07 19:00:00	45	5	10	0	15
2024-03-07 18:00:00	45	5	10	0	15
2024-03-07 17:00:00	20	15	25	0	40
2024-03-07 16:00:00	60	0	0	0	0
2024-03-07 15:00:00	40	20	0	0	20
2024-03-07 14:00:00	45	5	10	0	15
2024-03-07 13:00:00	20	20	10	10	40
2024-03-07 12:00:00	55	5	0	0	5
2024-03-07 11:00:00	60	0	0	0	0
2024-03-07 10:00:00	40	15	5	0	20
2024-03-07 09:00:00	15	30	15	0	45
2024-03-07 08:00:00	40	10	10	0	20
2024-03-07 07:00:00	25	15	15	5	35
2024-03-07 06:00:00	30	30	0	0	30
2024-03-07 05:00:00	60	0	0	0	0
2024-03-07 04:00:00	60	0	0	0	0
2024-03-07 03:00:00	60	0	0	0	0
2024-03-07 02:00:00	50	10	0	0	10
2024-03-07 01:00:00	50	10	0	0	10
2024-03-07	60	0	0	0	0
2024-03-06 23:00:00	50	5	5	0	10
2024-03-06 22:00:00	60	0	0	0	0
2024-03-06 21:00:00	40	5	15	0	20
2024-03-06 20:00:00	45	15	0	0	15
2024-03-06 19:00:00	55	5	0	0	5
2024-03-06 18:00:00	40	0	10	10	20
2024-03-06 17:00:00	50	5	5	0	10
2024-03-06 16:00:00	40	10	10	0	20
2024-03-06 15:00:00	25	0	35	0	35
2024-03-06 14:00:00	40	0	20	0	20
2024-03-06 13:00:00	20	0	30	10	40
2024-03-06 12:00:00	25	10	20	5	35
2024-03-06 11:00:00	40	5	15	0	20
2024-03-06 10:00:00	40	5	15	0	20
2024-03-06 09:00:00	30	15	15	0	30
2024-03-06 08:00:00	45	5	10	0	15
2024-03-06 07:00:00	55	5	0	0	5
2024-03-06 06:00:00	40	20	0	0	20
2024-03-06 05:00:00	45	15	0	0	15
2024-03-06 04:00:00	60	0	0	0	0
2024-03-06 03:00:00	55	5	0	0	5
2024-03-06 02:00:00	60	0	0	0	0
2024-03-06 01:00:00	60	0	0	0	0
2024-03-06	60	0	0	0	0
2024-03-05 23:00:00	50	5	0	0	5
2024-03-03 22:00:00	15	10	0	0	10
2024-03-03 21:00:00	40	15	5	0	20
2024-03-03 20:00:00	50	10	0	0	10
2024-03-03 19:00:00	55	5	0	0	5
2024-03-03 18:00:00	45	15	0	0	15
2024-03-03 17:00:00	25	0	35	0	35
2024-03-03 16:00:00	45	10	5	0	15
2024-03-03 15:00:00	35	20	5	0	25
2024-03-03 14:00:00	35	15	10	0	25
2024-03-03 13:00:00	45	10	5	0	15
2024-03-03 12:00:00	30	15	15	0	30
2024-03-03 11:00:00	0	30	0	30	60
2024-03-03 10:00:00	0	0	10	50	60
2024-03-03 09:00:00	0	20	15	25	60
2024-03-03 08:00:00	40	10	5	5	20
2024-03-03 07:00:00	40	10	10	0	20
2024-03-03 06:00:00	50	10	0	0	10
2024-03-03 05:00:00	55	5	0	0	5
2024-03-03 04:00:00	60	0	0	0	0
2024-03-03 03:00:00	60	0	0	0	0
2024-03-03 02:00:00	45	15	0	0	15
2024-03-03 01:00:00	40	20	0	0	20
2024-03-03	60	0	0	0	0
2024-03-02 23:00:00	60	0	0	0	0
2024-03-02 22:00:00	45	5	10	0	15
2024-03-02 21:00:00	60	0	0	0	0
2024-03-02 20:00:00	40	10	5	5	20
2024-03-02 19:00:00	40	20	0	0	20
2024-03-02 18:00:00	45	0	15	0	15
2024-03-02 17:00:00	20	20	10	10	40
2024-03-02 16:00:00	45	10	5	0	15
2024-03-02 15:00:00	55	0	5	0	5
2024-03-02 14:00:00	30	5	20	5	30
2024-03-02 13:00:00	45	15	0	0	15
2024-03-02 12:00:00	45	15	0	0	15
2024-03-02 11:00:00	35	5	20	0	25
2024-03-02 10:00:00	55	0	5	0	5
2024-03-02 09:00:00	55	5	0	0	5
2024-03-02 08:00:00	45	15	0	0	15
2024-03-02 07:00:00	25	30	5	0	35
2024-03-02 06:00:00	60	0	0	0	0
2024-03-02 05:00:00	50	10	0	0	10
2024-03-02 04:00:00	55	5	0	0	5
2024-03-02 03:00:00	55	5	0	0	5
2024-03-02 02:00:00	60	0	0	0	0
2024-03-02 01:00:00	60	0	0	0	0
2024-03-02	55	5	0	0	5
2024-03-01 23:00:00	60	0	0	0	0
2024-03-01 22:00:00	50	5	5	0	10
2024-03-01 21:00:00	30	15	15	0	30
2024-03-01 20:00:00	50	10	0	0	10
2024-03-01 19:00:00	35	15	5	5	25
2024-03-01 18:00:00	50	5	5	0	10
2024-03-01 17:00:00	30	15	15	0	30
2024-03-01 16:00:00	40	10	10	0	20
2024-03-01 15:00:00	45	5	10	0	15
2024-03-01 14:00:00	30	20	5	5	30
2024-03-01 13:00:00	55	0	5	0	5
2024-03-01 12:00:00	35	10	15	0	25
2024-03-01 11:00:00	50	10	0	0	10
2024-03-01 10:00:00	60	0	0	0	0
2024-03-01 09:00:00	35	20	5	0	25
2024-03-01 08:00:00	45	5	10	0	15
2024-03-01 07:00:00	45	15	0	0	15
2024-03-01 06:00:00	60	0	0	0	0
2024-03-01 05:00:00	60	0	0	0	0
2024-03-01 04:00:00	45	15	0	0	15
2024-03-01 03:00:00	60	0	0	0	0
2024-03-01 02:00:00	60	0	0	0	0
2024-03-01 01:00:00	55	5	0	0	5
2024-03-01	50	10	0	0	10
2024-02-29 23:00:00	50	10	0	0	10
2024-02-29 22:00:00	55	5	0	0	5
2024-02-29 21:00:00	60	0	0	0	0
2024-02-29 20:00:00	35	20	5	0	25
2024-02-29 19:00:00	50	5	5	0	10
2024-02-29 18:00:00	60	0	0	0	0
2024-02-29 17:00:00	20	0	35	5	40
2024-02-29 16:00:00	30	0	30	0	30
2024-02-29 15:00:00	40	10	10	0	20
2024-02-29 14:00:00	20	5	20	15	40
2024-02-29 13:00:00	25	5	15	15	35
2024-02-29 12:00:00	55	5	0	0	5
2024-02-29 11:00:00	50	10	0	0	10
2024-02-29 10:00:00	50	10	0	0	10
2024-02-29 09:00:00	30	25	0	5	30
2024-02-29 08:00:00	45	15	0	0	15
2024-02-29 07:00:00	35	20	5	0	25
2024-02-29 06:00:00	40	20	0	0	20
2024-02-29 05:00:00	40	20	0	0	20
2024-02-29 04:00:00	45	15	0	0	15
2024-02-29 03:00:00	60	0	0	0	0
2024-02-29 02:00:00	60	0	0	0	0
2024-02-29 01:00:00	60	0	0	0	0
2024-02-29	60	0	0	0	0
2024-02-28 23:00:00	50	10	0	0	10
2024-02-28 22:00:00	60	0	0	0	0
2024-02-28 21:00:00	50	0	10	0	10
2024-02-28 20:00:00	45	10	5	0	15
2024-02-28 19:00:00	55	0	5	0	5
2024-02-28 18:00:00	20	10	30	0	40
2024-02-28 17:00:00	35	10	15	0	25
2024-02-28 16:00:00	25	15	15	5	35
2024-02-28 15:00:00	25	25	10	0	35
2024-02-28 14:00:00	45	10	5	0	15
2024-02-28 13:00:00	10	5	25	20	50
2024-02-28 12:00:00	35	10	15	0	25
2024-02-28 11:00:00	30	5	20	5	30
2024-02-28 10:00:00	45	0	15	0	15
2024-02-28 09:00:00	25	15	20	0	35
2024-02-28 08:00:00	45	10	5	0	15
2024-02-28 07:00:00	35	25	0	0	25
2024-02-28 06:00:00	45	15	0	0	15
2024-02-28 05:00:00	30	30	0	0	30
2024-02-28 04:00:00	60	0	0	0	0
2024-02-28 03:00:00	50	10	0	0	10
2024-02-28 02:00:00	45	15	0	0	15
2024-02-28 01:00:00	60	0	0	0	0
2024-02-28	60	0	0	0	0
2024-02-27 23:00:00	55	5	0	0	5
2024-02-27 22:00:00	55	0	5	0	5
2024-02-27 21:00:00	30	25	5	0	30
2024-02-27 20:00:00	50	10	0	0	10
2024-02-27 19:00:00	45	0	15	0	15
2024-02-27 18:00:00	40	0	20	0	20
2024-02-27 17:00:00	60	0	0	0	0
2024-02-27 16:00:00	55	5	0	0	5
2024-02-27 15:00:00	30	15	10	5	30
2024-02-27 14:00:00	50	0	10	0	10
2024-02-27 13:00:00	45	10	5	0	15
2024-02-27 12:00:00	45	10	5	0	15
2024-02-27 11:00:00	45	0	15	0	15
2024-02-27 10:00:00	60	0	0	0	0
2024-02-27 09:00:00	25	0	25	10	35
2024-02-27 08:00:00	30	10	20	0	30
2024-02-27 07:00:00	40	15	5	0	20
2024-02-27 06:00:00	50	10	0	0	10
2024-02-27 05:00:00	40	15	5	0	20
2024-02-27 04:00:00	60	0	0	0	0
2024-02-27 03:00:00	50	5	5	0	10
2024-02-27 02:00:00	50	10	0	0	10
2024-02-27 01:00:00	60	0	0	0	0
2024-02-27	35	25	0	0	25
2024-02-26 23:00:00	45	5	10	0	15
2024-02-26 22:00:00	55	5	0	0	5
2024-02-26 21:00:00	30	30	0	0	30
2024-02-26 20:00:00	50	5	5	0	10
2024-02-26 19:00:00	45	15	0	0	15
2024-02-26 18:00:00	40	0	20	0	20
2024-02-26 17:00:00	35	10	15	0	25
2024-02-26 16:00:00	40	10	10	0	20
2024-02-26 15:00:00	50	10	0	0	10
2024-02-26 14:00:00	45	10	5	0	15
2024-02-26 13:00:00	15	5	40	0	45
2024-02-26 12:00:00	45	5	10	0	15
2024-02-26 11:00:00	15	5	40	0	45
2024-02-26 10:00:00	20	5	35	0	40
2024-02-26 09:00:00	10	30	10	10	50
2024-02-26 08:00:00	55	5	0	0	5
2024-02-26 07:00:00	35	25	0	0	25
2024-02-26 06:00:00	55	5	0	0	5
2024-02-26 05:00:00	55	0	5	0	5
2024-02-26 04:00:00	35	25	0	0	25
2024-02-26 03:00:00	55	5	0	0	5
2024-02-26 02:00:00	60	0	0	0	0
2024-02-26 01:00:00	60	0	0	0	0
2024-02-26	60	0	0	0	0
2024-02-25 23:00:00	50	10	0	0	10
2024-02-25 22:00:00	40	20	0	0	20
2024-02-25 21:00:00	40	10	10	0	20
2024-02-25 20:00:00	30	20	10	0	30
2024-02-25 19:00:00	60	0	0	0	0
2024-02-25 18:00:00	35	5	20	0	25
2024-02-25 17:00:00	40	15	5	0	20
2024-02-25 16:00:00	60	0	0	0	0
2024-02-25 15:00:00	55	5	0	0	5
2024-02-25 14:00:00	50	5	5	0	10
2024-02-25 13:00:00	35	25	0	0	25
2024-02-25 12:00:00	50	10	0	0	10
2024-02-25 11:00:00	60	0	0	0	0
2024-02-25 10:00:00	20	10	25	5	40
2024-02-25 09:00:00	45	15	0	0	15
2024-02-25 08:00:00	40	10	10	0	20
2024-02-25 07:00:00	50	0	10	0	10
2024-02-25 06:00:00	55	5	0	0	5
2024-02-25 05:00:00	40	20	0	0	20
2024-02-25 04:00:00	40	20	0	0	20
2024-02-25 03:00:00	60	0	0	0	0
2024-02-25 02:00:00	60	0	0	0	0
2024-02-25 01:00:00	50	10	0	0	10
2024-02-25	50	0	10	0	10
2024-02-24 23:00:00	35	25	0	0	25
2024-02-24 22:00:00	60	0	0	0	0
2024-02-24 21:00:00	60	0	0	0	0
2024-02-24 20:00:00	45	10	5	0	15
2024-02-24 19:00:00	35	20	5	0	25
2024-02-24 18:00:00	45	10	5	0	15
2024-02-24 17:00:00	55	5	0	0	5
2024-02-24 16:00:00	55	0	5	0	5
2024-02-24 15:00:00	35	15	10	0	25
2024-02-24 14:00:00	55	5	0	0	5
2024-02-24 13:00:00	35	0	20	5	25
2024-02-24 12:00:00	30	10	10	10	30
2024-02-24 11:00:00	40	0	20	0	20
2024-02-24 10:00:00	50	10	0	0	10
2024-02-24 09:00:00	30	5	25	0	30
2024-02-24 08:00:00	35	0	25	0	25
2024-02-24 07:00:00	25	20	5	10	35
2024-02-24 06:00:00	50	10	0	0	10
2024-02-24 05:00:00	60	0	0	0	0
2024-02-24 04:00:00	45	15	0	0	15
2024-02-24 03:00:00	60	0	0	0	0
2024-02-24 02:00:00	60	0	0	0	0
2024-02-24 01:00:00	45	15	0	0	15
2024-02-24	35	15	5	5	25
2024-02-23 23:00:00	50	10	0	0	10
2024-02-23 22:00:00	60	0	0	0	0
2024-02-23 21:00:00	60	0	0	0	0
2024-02-23 20:00:00	40	15	5	0	20
2024-02-23 19:00:00	35	5	10	10	25
2024-02-23 18:00:00	40	20	0	0	20
2024-02-23 17:00:00	45	5	10	0	15
2024-02-23 16:00:00	35	10	15	0	25
2024-02-23 15:00:00	60	0	0	0	0
2024-02-23 14:00:00	35	10	10	5	25
2024-02-23 13:00:00	55	5	0	0	5
2024-02-23 12:00:00	55	0	5	0	5
2024-02-23 11:00:00	40	15	5	0	20
2024-02-23 10:00:00	45	5	10	0	15
2024-02-23 09:00:00	55	5	0	0	5
2024-02-23 08:00:00	30	15	15	0	30
2024-02-23 07:00:00	55	5	0	0	5
2024-02-23 06:00:00	45	15	0	0	15
2024-02-23 05:00:00	35	25	0	0	25
2024-02-23 04:00:00	55	5	0	0	5
2024-02-23 03:00:00	60	0	0	0	0
2024-02-23 02:00:00	60	0	0	0	0
2024-02-23 01:00:00	60	0	0	0	0
2024-02-23	35	25	0	0	25
2024-02-22 23:00:00	55	5	0	0	5
2024-02-22 22:00:00	60	0	0	0	0
2024-02-22 21:00:00	45	15	0	0	15
2024-02-22 20:00:00	30	10	20	0	30
2024-02-22 19:00:00	50	10	0	0	10
2024-02-22 18:00:00	35	20	0	5	25
2024-02-22 17:00:00	45	5	10	0	15
2024-02-22 16:00:00	35	15	10	0	25
2024-02-22 15:00:00	40	15	5	0	20
2024-02-22 14:00:00	50	10	0	0	10
2024-02-22 13:00:00	20	0	40	0	40
2024-02-19 19:00:00	5	0	0	0	0
2024-02-16 14:00:00	10	0	5	0	5
2024-02-16 13:00:00	25	0	35	0	35
2024-02-16 12:00:00	30	0	30	0	30
2024-02-16 11:00:00	45	5	10	0	15
2024-02-16 10:00:00	35	5	15	5	25
2024-02-16 09:00:00	30	20	10	0	30
2024-02-16 08:00:00	50	5	5	0	10
2024-02-16 07:00:00	30	20	5	5	30
2024-02-16 06:00:00	50	10	0	0	10
2024-02-16 05:00:00	55	5	0	0	5
2024-02-16 04:00:00	60	0	0	0	0
2024-02-16 03:00:00	55	5	0	0	5
2024-02-16 02:00:00	50	10	0	0	10
2024-02-16 01:00:00	60	0	0	0	0
2024-02-16	55	5	0	0	5
2024-02-15 23:00:00	50	0	10	0	10
2024-02-15 22:00:00	55	5	0	0	5
2024-02-15 21:00:00	50	5	5	0	10
2024-02-15 20:00:00	55	0	5	0	5
2024-02-15 19:00:00	50	5	5	0	10
2024-02-15 18:00:00	50	10	0	0	10
2024-02-15 17:00:00	20	15	15	10	40
2024-02-15 16:00:00	60	0	0	0	0
2024-02-15 15:00:00	40	10	10	0	20
2024-02-15 14:00:00	35	20	5	0	25
2024-02-15 13:00:00	25	15	5	15	35
2024-02-15 12:00:00	50	5	5	0	10
2024-02-15 11:00:00	60	0	0	0	0
2024-02-15 10:00:00	50	0	10	0	10
2024-02-15 09:00:00	45	15	0	0	15
2024-02-15 08:00:00	45	5	5	5	15
2024-02-15 07:00:00	25	25	5	5	35
2024-02-15 06:00:00	60	0	0	0	0
2024-02-15 05:00:00	60	0	0	0	0
2024-02-15 04:00:00	45	15	0	0	15
2024-02-15 03:00:00	60	0	0	0	0
2024-02-15 02:00:00	60	0	0	0	0
2024-02-15 01:00:00	50	10	0	0	10
2024-02-15	50	0	10	0	10
2024-02-14 23:00:00	45	15	0	0	15
2024-02-14 22:00:00	60	0	0	0	0
2024-02-14 21:00:00	60	0	0	0	0
2024-02-14 20:00:00	30	20	10	0	30
2024-02-14 19:00:00	60	0	0	0	0
2024-02-14 18:00:00	25	10	15	10	35
2024-02-14 17:00:00	15	15	25	5	45
2024-02-14 16:00:00	15	10	30	5	45
2024-02-14 15:00:00	0	30	30	0	60
2024-02-14 14:00:00	45	5	10	0	15
2024-02-14 13:00:00	40	10	10	0	20
2024-02-14 12:00:00	40	0	20	0	20
2024-02-14 11:00:00	40	0	20	0	20
2024-02-14 10:00:00	35	10	15	0	25
2024-02-14 09:00:00	45	0	15	0	15
2024-02-14 08:00:00	50	0	10	0	10
2024-02-14 07:00:00	50	10	0	0	10
2024-02-14 06:00:00	55	5	0	0	5
2024-02-14 05:00:00	50	10	0	0	10
2024-02-14 04:00:00	40	20	0	0	20
2024-02-14 03:00:00	60	0	0	0	0
2024-02-14 02:00:00	45	15	0	0	15
2024-02-14 01:00:00	60	0	0	0	0
2024-02-14	55	5	0	0	5
2024-02-13 23:00:00	60	0	0	0	0
2024-02-13 22:00:00	40	15	5	0	20
2024-02-13 21:00:00	50	10	0	0	10
2024-02-13 20:00:00	60	0	0	0	0
2024-02-13 19:00:00	35	10	15	0	25
2024-02-13 18:00:00	30	10	10	10	30
2024-02-13 17:00:00	35	5	20	0	25
2024-02-13 16:00:00	60	0	0	0	0
2024-02-13 15:00:00	25	5	30	0	35
2024-02-13 14:00:00	45	15	0	0	15
2024-02-13 13:00:00	35	0	20	5	25
2024-02-13 12:00:00	45	15	0	0	15
2024-02-13 11:00:00	60	0	0	0	0
2024-02-13 10:00:00	60	0	0	0	0
2024-02-13 09:00:00	40	20	0	0	20
2024-02-13 08:00:00	55	5	0	0	5
2024-02-13 07:00:00	40	10	10	0	20
2024-02-13 06:00:00	40	20	0	0	20
2024-02-13 05:00:00	60	0	0	0	0
2024-02-13 04:00:00	60	0	0	0	0
2024-02-13 03:00:00	60	0	0	0	0
2024-02-13 02:00:00	50	10	0	0	10
2024-02-13 01:00:00	55	0	5	0	5
2024-02-13	60	0	0	0	0
2024-02-12 23:00:00	60	0	0	0	0
2024-02-12 22:00:00	40	5	15	0	20
2024-02-12 21:00:00	50	0	10	0	10
2024-02-12 20:00:00	40	20	0	0	20
2024-02-12 19:00:00	40	15	5	0	20
2024-02-12 18:00:00	45	5	10	0	15
2024-02-12 17:00:00	45	0	15	0	15
2024-02-12 16:00:00	25	0	25	10	35
2024-02-12 15:00:00	40	0	15	5	20
2024-02-12 14:00:00	35	5	10	10	25
2024-02-12 13:00:00	35	5	20	0	25
2024-02-12 12:00:00	45	10	5	0	15
2024-02-12 11:00:00	60	0	0	0	0
2024-02-12 10:00:00	55	5	0	0	5
2024-02-12 09:00:00	55	5	0	0	5
2024-02-12 08:00:00	50	0	10	0	10
2024-02-12 07:00:00	45	15	0	0	15
2024-02-12 06:00:00	50	5	5	0	10
2024-02-12 05:00:00	60	0	0	0	0
2024-02-12 04:00:00	30	30	0	0	30
2024-02-12 03:00:00	45	15	0	0	15
2024-02-12 02:00:00	55	5	0	0	5
2024-02-12 01:00:00	60	0	0	0	0
2024-02-12	60	0	0	0	0
2024-02-11 23:00:00	60	0	0	0	0
2024-02-11 22:00:00	55	0	5	0	5
2024-02-11 21:00:00	60	0	0	0	0
2024-02-11 20:00:00	30	25	5	0	30
2024-02-11 19:00:00	55	5	0	0	5
2024-02-11 18:00:00	60	0	0	0	0
2024-02-11 17:00:00	55	0	5	0	5
2024-02-11 16:00:00	50	10	0	0	10
2024-02-11 15:00:00	45	0	15	0	15
2024-02-11 14:00:00	40	10	5	5	20
2024-02-11 13:00:00	45	0	5	10	15
2024-02-11 12:00:00	35	10	15	0	25
2024-02-11 11:00:00	45	10	5	0	15
2024-02-11 10:00:00	60	0	0	0	0
2024-02-11 09:00:00	25	10	15	10	35
2024-02-11 08:00:00	40	5	15	0	20
2024-02-11 07:00:00	50	10	0	0	10
2024-02-11 06:00:00	50	5	5	0	10
2024-02-11 05:00:00	60	0	0	0	0
2024-02-11 04:00:00	55	0	5	0	5
2024-02-11 03:00:00	50	10	0	0	10
2024-02-11 02:00:00	60	0	0	0	0
2024-02-11 01:00:00	40	20	0	0	20
2024-02-11	60	0	0	0	0
2024-02-10 23:00:00	55	0	5	0	5
2024-02-10 22:00:00	35	25	0	0	25
2024-02-10 21:00:00	20	25	15	0	40
2024-02-10 20:00:00	40	10	10	0	20
2024-02-10 19:00:00	50	10	0	0	10
2024-02-10 18:00:00	50	0	10	0	10
2024-02-10 17:00:00	40	5	15	0	20
2024-02-10 16:00:00	45	10	5	0	15
2024-02-10 15:00:00	25	20	0	15	35
2024-02-10 14:00:00	35	15	10	0	25
2024-02-10 13:00:00	50	5	5	0	10
2024-02-10 12:00:00	35	15	10	0	25
2024-02-10 11:00:00	55	5	0	0	5
2024-02-10 10:00:00	50	5	5	0	10
2024-02-10 09:00:00	25	10	20	5	35
2024-02-10 08:00:00	45	5	10	0	15
2024-02-10 07:00:00	35	10	15	0	25
2024-02-10 06:00:00	55	5	0	0	5
2024-02-10 05:00:00	40	20	0	0	20
2024-02-10 04:00:00	60	0	0	0	0
2024-02-10 03:00:00	45	15	0	0	15
2024-02-10 02:00:00	60	0	0	0	0
2024-02-10 01:00:00	60	0	0	0	0
2024-02-10	60	0	0	0	0
2024-02-09 23:00:00	50	10	0	0	10
2024-02-09 22:00:00	45	5	10	0	15
2024-02-09 21:00:00	25	25	10	0	35
2024-02-09 20:00:00	50	10	0	0	10
2024-02-09 19:00:00	45	5	10	0	15
2024-02-09 18:00:00	55	5	0	0	5
2024-02-09 17:00:00	20	5	35	0	40
2024-02-09 16:00:00	35	20	5	0	25
2024-02-09 15:00:00	60	0	0	0	0
2024-02-09 14:00:00	50	5	5	0	10
2024-02-09 13:00:00	55	5	0	0	5
2024-02-09 12:00:00	20	25	15	0	40
2024-02-09 11:00:00	60	0	0	0	0
2024-02-09 10:00:00	50	10	0	0	10
2024-02-09 09:00:00	40	10	0	10	20
2024-02-09 08:00:00	45	15	0	0	15
2024-02-09 07:00:00	45	15	0	0	15
2024-02-09 06:00:00	60	0	0	0	0
2024-02-09 05:00:00	55	5	0	0	5
2024-02-09 04:00:00	40	10	10	0	20
2024-02-09 03:00:00	50	10	0	0	10
2024-02-09 02:00:00	60	0	0	0	0
2024-02-09 01:00:00	60	0	0	0	0
2024-02-09	50	0	10	0	10
2024-02-08 23:00:00	45	5	10	0	15
2024-02-08 22:00:00	60	0	0	0	0
2024-02-08 21:00:00	45	15	0	0	15
2024-02-08 20:00:00	35	15	10	0	25
2024-02-08 19:00:00	30	15	15	0	30
2024-02-08 18:00:00	45	10	5	0	15
2024-02-08 17:00:00	55	5	0	0	5
2024-02-08 16:00:00	55	5	0	0	5
2024-02-08 15:00:00	50	5	5	0	10
2024-02-08 14:00:00	45	5	10	0	15
2024-02-08 13:00:00	25	20	15	0	35
2024-02-08 12:00:00	60	0	0	0	0
2024-02-08 11:00:00	55	0	5	0	5
2024-02-08 10:00:00	60	0	0	0	0
2024-02-08 09:00:00	35	20	5	0	25
2024-02-08 08:00:00	45	5	0	10	15
2024-02-08 07:00:00	45	15	0	0	15
2024-02-08 06:00:00	55	5	0	0	5
2024-02-08 05:00:00	60	0	0	0	0
2024-02-08 04:00:00	50	10	0	0	10
2024-02-08 03:00:00	50	10	0	0	10
2024-02-08 02:00:00	45	15	0	0	15
2024-02-08 01:00:00	55	5	0	0	5
2024-02-08	60	0	0	0	0
2024-02-07 23:00:00	45	5	10	0	15
2024-02-07 22:00:00	55	5	0	0	5
2024-02-07 21:00:00	40	10	10	0	20
2024-02-07 20:00:00	35	25	0	0	25
2024-02-07 19:00:00	30	15	15	0	30
2024-02-07 18:00:00	35	5	20	0	25
2024-02-07 17:00:00	15	15	30	0	45
2024-02-07 16:00:00	30	5	25	0	30
2024-02-07 15:00:00	45	10	5	0	15
2024-02-07 14:00:00	45	5	10	0	15
2024-02-07 13:00:00	40	10	10	0	20
2024-02-07 12:00:00	60	0	0	0	0
2024-02-07 11:00:00	50	10	0	0	10
2024-02-07 10:00:00	50	10	0	0	10
2024-02-07 09:00:00	40	5	15	0	20
2024-02-07 08:00:00	40	15	5	0	20
2024-02-07 07:00:00	50	0	10	0	10
2024-02-07 06:00:00	50	10	0	0	10
2024-02-07 05:00:00	60	0	0	0	0
2024-02-07 04:00:00	60	0	0	0	0
2024-02-07 03:00:00	60	0	0	0	0
2024-02-07 02:00:00	60	0	0	0	0
2024-02-07 01:00:00	50	10	0	0	10
2024-02-07	60	0	0	0	0
2024-02-06 23:00:00	50	0	10	0	10
2024-02-06 22:00:00	45	5	10	0	15
2024-02-06 21:00:00	30	30	0	0	30
2024-02-06 20:00:00	60	0	0	0	0
2024-02-06 19:00:00	50	5	5	0	10
2024-02-06 18:00:00	35	10	15	0	25
2024-02-06 17:00:00	5	10	35	10	55
2024-02-06 16:00:00	15	0	45	0	45
2024-02-06 15:00:00	25	5	30	0	35
2024-02-06 14:00:00	30	0	25	5	30
2024-02-06 13:00:00	15	15	20	10	45
2024-02-06 12:00:00	60	0	0	0	0
2024-02-06 11:00:00	25	0	35	0	35
2024-02-06 10:00:00	35	5	20	0	25
2024-02-06 09:00:00	20	15	20	5	40
2024-02-06 08:00:00	35	10	15	0	25
2024-02-06 07:00:00	50	10	0	0	10
2024-02-06 06:00:00	50	10	0	0	10
2024-02-06 05:00:00	60	0	0	0	0
2024-02-06 04:00:00	55	5	0	0	5
2024-02-06 03:00:00	45	15	0	0	15
2024-02-06 02:00:00	40	20	0	0	20
2024-02-06 01:00:00	60	0	0	0	0
2024-02-06	60	0	0	0	0
2024-02-05 23:00:00	15	25	15	5	45
2024-02-05 22:00:00	45	15	0	0	15
2024-02-05 21:00:00	30	15	10	5	30
2024-02-05 20:00:00	30	15	10	5	30
2024-02-05 19:00:00	40	20	0	0	20
2024-02-05 18:00:00	40	5	15	0	20
2024-02-05 17:00:00	30	0	25	5	30
2024-02-05 16:00:00	25	5	30	0	35
2024-02-05 15:00:00	60	0	0	0	0
2024-02-05 14:00:00	40	0	20	0	20
2024-02-05 13:00:00	35	0	25	0	25
2024-02-05 12:00:00	30	5	25	0	30
2024-02-05 11:00:00	50	5	5	0	10
2024-02-05 10:00:00	30	15	15	0	30
2024-02-05 09:00:00	40	10	10	0	20
2024-02-05 08:00:00	40	20	0	0	20
2024-02-05 07:00:00	45	15	0	0	15
2024-02-05 06:00:00	40	20	0	0	20
2024-02-05 05:00:00	55	5	0	0	5
2024-02-05 04:00:00	60	0	0	0	0
2024-02-05 03:00:00	55	5	0	0	5
2024-02-05 02:00:00	55	0	0	0	0
2024-02-05 01:00:00	60	0	0	0	0
2024-02-05	60	0	0	0	0
2024-02-04 23:00:00	55	5	0	0	5
2024-02-04 22:00:00	60	0	0	0	0
2024-02-04 21:00:00	45	0	15	0	15
2024-02-04 20:00:00	30	30	0	0	30
2024-02-04 19:00:00	60	0	0	0	0
2024-02-04 18:00:00	10	0	5	0	5
2024-01-30 21:00:00	25	5	10	0	15
2024-01-30 20:00:00	55	0	5	0	5
2024-01-30 19:00:00	40	0	20	0	20
2024-01-30 18:00:00	35	0	25	0	25
2024-01-30 17:00:00	35	10	15	0	25
2024-01-30 16:00:00	55	5	0	0	5
2024-01-30 15:00:00	40	15	5	0	20
2024-01-30 14:00:00	40	5	15	0	20
2024-01-30 13:00:00	45	10	5	0	15
2024-01-30 12:00:00	45	0	15	0	15
2024-01-30 11:00:00	50	0	10	0	10
2024-01-30 10:00:00	15	20	25	0	45
2024-01-30 09:00:00	50	5	5	0	10
2024-01-30 08:00:00	30	5	25	0	30
2024-01-30 07:00:00	35	10	15	0	25
2024-01-30 06:00:00	55	5	0	0	5
2024-01-30 05:00:00	60	0	0	0	0
2024-01-30 04:00:00	60	0	0	0	0
2024-01-30 03:00:00	60	0	0	0	0
2024-01-30 02:00:00	60	0	0	0	0
2024-01-30 01:00:00	60	0	0	0	0
2024-01-30	60	0	0	0	0
2024-01-29 23:00:00	35	20	5	0	25
2024-01-29 22:00:00	55	5	0	0	5
2024-01-29 21:00:00	40	10	10	0	20
2024-01-29 20:00:00	40	20	0	0	20
2024-01-29 19:00:00	55	5	0	0	5
2024-01-29 18:00:00	40	10	10	0	20
2024-01-29 17:00:00	35	15	10	0	25
2024-01-29 16:00:00	55	5	0	0	5
2024-01-29 15:00:00	45	5	10	0	15
2024-01-29 14:00:00	35	10	10	5	25
2024-01-29 13:00:00	20	15	20	5	40
2024-01-29 12:00:00	45	10	5	0	15
2024-01-29 11:00:00	10	5	35	10	50
2024-01-29 10:00:00	45	0	10	5	15
2024-01-29 09:00:00	35	5	20	0	25
2024-01-29 08:00:00	35	15	10	0	25
2024-01-29 07:00:00	45	15	0	0	15
2024-01-29 06:00:00	60	0	0	0	0
2024-01-29 05:00:00	50	10	0	0	10
2024-01-29 04:00:00	45	5	10	0	15
2024-01-29 03:00:00	60	0	0	0	0
2024-01-29 02:00:00	55	5	0	0	5
2024-01-29 01:00:00	50	10	0	0	10
2024-01-29	50	10	0	0	10
2024-01-28 23:00:00	60	0	0	0	0
2024-01-28 22:00:00	40	5	15	0	20
2024-01-28 21:00:00	50	5	5	0	10
2024-01-28 20:00:00	55	5	0	0	5
2024-01-28 19:00:00	50	10	0	0	10
2024-01-28 18:00:00	50	10	0	0	10
2024-01-28 17:00:00	20	0	40	0	40
2024-01-28 16:00:00	20	10	30	0	40
2024-01-28 15:00:00	20	15	20	5	40
2024-01-28 14:00:00	5	40	15	0	55
2024-01-28 13:00:00	15	30	15	0	45
2024-01-28 12:00:00	10	20	30	0	50
2024-01-28 11:00:00	20	40	0	0	40
2024-01-28 10:00:00	30	5	25	0	30
2024-01-28 09:00:00	30	15	15	0	30
2024-01-28 08:00:00	20	10	20	10	40
2024-01-28 07:00:00	40	15	5	0	20
2024-01-28 06:00:00	55	5	0	0	5
2024-01-28 05:00:00	45	5	10	0	15
2024-01-28 04:00:00	60	0	0	0	0
2024-01-28 03:00:00	60	0	0	0	0
2024-01-28 02:00:00	55	5	0	0	5
2024-01-28 01:00:00	45	15	0	0	15
2024-01-28	60	0	0	0	0
2024-01-27 23:00:00	60	0	0	0	0
2024-01-27 22:00:00	60	0	0	0	0
2024-01-27 21:00:00	40	10	5	5	20
2024-01-27 20:00:00	45	15	0	0	15
2024-01-27 19:00:00	40	20	0	0	20
2024-01-27 18:00:00	40	10	10	0	20
2024-01-27 17:00:00	25	0	35	0	35
2024-01-27 16:00:00	20	20	20	0	40
2024-01-27 15:00:00	5	10	35	10	55
2024-01-27 14:00:00	35	0	25	0	25
2024-01-27 13:00:00	50	10	0	0	10
2024-01-27 12:00:00	55	0	5	0	5
2024-01-27 11:00:00	45	0	15	0	15
2024-01-27 10:00:00	40	10	10	0	20
2024-01-27 09:00:00	45	0	15	0	15
2024-01-27 08:00:00	25	20	15	0	35
2024-01-27 07:00:00	35	15	10	0	25
2024-01-27 06:00:00	60	0	0	0	0
2024-01-27 05:00:00	60	0	0	0	0
2024-01-27 04:00:00	30	25	5	0	30
2024-01-27 03:00:00	50	10	0	0	10
2024-01-27 02:00:00	55	5	0	0	5
2024-01-27 01:00:00	60	0	0	0	0
2024-01-27	60	0	0	0	0
2024-01-26 23:00:00	45	10	5	0	15
2024-01-26 22:00:00	55	0	5	0	5
2024-01-26 21:00:00	55	5	0	0	5
2024-01-26 20:00:00	30	20	10	0	30
2024-01-26 19:00:00	45	5	10	0	15
2024-01-26 18:00:00	40	20	0	0	20
2024-01-26 17:00:00	45	0	15	0	15
2024-01-26 16:00:00	40	5	15	0	20
2024-01-26 15:00:00	45	10	5	0	15
2024-01-26 14:00:00	25	20	10	5	35
2024-01-26 13:00:00	40	5	15	0	20
2024-01-26 12:00:00	20	5	30	5	40
2024-01-26 11:00:00	30	5	25	0	30
2024-01-26 10:00:00	40	5	15	0	20
2024-01-26 09:00:00	30	15	15	0	30
2024-01-26 08:00:00	30	15	15	0	30
2024-01-26 07:00:00	30	30	0	0	30
2024-01-26 06:00:00	55	5	0	0	5
2024-01-26 05:00:00	60	0	0	0	0
2024-01-26 04:00:00	60	0	0	0	0
2024-01-26 03:00:00	55	5	0	0	5
2024-01-26 02:00:00	55	5	0	0	5
2024-01-26 01:00:00	40	20	0	0	20
2024-01-26	60	0	0	0	0
2024-01-25 23:00:00	60	0	0	0	0
2024-01-25 22:00:00	60	0	0	0	0
2024-01-25 21:00:00	50	0	10	0	10
2024-01-25 20:00:00	35	25	0	0	25
2024-01-25 19:00:00	35	15	10	0	25
2024-01-25 18:00:00	40	5	15	0	20
2024-01-25 17:00:00	25	0	35	0	35
2024-01-25 16:00:00	45	5	10	0	15
2024-01-25 15:00:00	30	10	20	0	30
2024-01-25 14:00:00	25	10	20	5	35
2024-01-25 13:00:00	40	10	5	0	15
2024-01-25 12:00:00	45	0	15	0	15
2024-01-25 11:00:00	40	15	5	0	20
2024-01-25 10:00:00	30	10	20	0	30
2024-01-25 09:00:00	25	20	5	10	35
2024-01-25 08:00:00	10	20	30	0	50
2024-01-25 07:00:00	35	25	0	0	25
2024-01-25 06:00:00	35	25	0	0	25
2024-01-25 05:00:00	50	10	0	0	10
2024-01-25 04:00:00	60	0	0	0	0
2024-01-25 03:00:00	60	0	0	0	0
2024-01-25 02:00:00	55	5	0	0	5
2024-01-25 01:00:00	60	0	0	0	0
2024-01-25	60	0	0	0	0
2024-01-24 23:00:00	60	0	0	0	0
2024-01-24 22:00:00	55	0	5	0	5
2024-01-24 21:00:00	30	25	5	0	30
2024-01-24 20:00:00	50	10	0	0	10
2024-01-24 19:00:00	25	10	25	0	35
2024-01-24 18:00:00	40	20	0	0	20
2024-01-24 17:00:00	45	15	0	0	15
2024-01-24 16:00:00	45	15	0	0	15
2024-01-24 15:00:00	40	10	10	0	20
2024-01-24 14:00:00	30	15	15	0	30
2024-01-24 13:00:00	30	5	25	0	30
2024-01-24 12:00:00	55	5	0	0	5
2024-01-24 11:00:00	30	5	25	0	30
2024-01-24 10:00:00	30	0	30	0	30
2024-01-24 09:00:00	30	15	15	0	30
2024-01-24 08:00:00	25	5	30	0	35
2024-01-24 07:00:00	40	10	10	0	20
2024-01-24 06:00:00	50	0	10	0	10
2024-01-24 05:00:00	50	10	0	0	10
2024-01-24 04:00:00	60	0	0	0	0
2024-01-24 03:00:00	60	0	0	0	0
2024-01-24 02:00:00	60	0	0	0	0
2024-01-24 01:00:00	60	0	0	0	0
2024-01-24	60	0	0	0	0
2024-01-23 23:00:00	55	5	0	0	5
2024-01-23 22:00:00	60	0	0	0	0
2024-01-23 21:00:00	40	20	0	0	20
2024-01-23 20:00:00	40	10	10	0	20
2024-01-23 19:00:00	50	5	5	0	10
2024-01-23 18:00:00	40	10	5	5	20
2024-01-23 17:00:00	35	10	10	5	25
2024-01-23 16:00:00	40	10	10	0	20
2024-01-23 15:00:00	40	5	15	0	20
2024-01-23 14:00:00	60	0	0	0	0
2024-01-23 13:00:00	60	0	0	0	0
2024-01-23 12:00:00	40	0	15	5	20
2024-01-23 11:00:00	10	10	40	0	50
2024-01-23 10:00:00	25	10	20	5	35
2024-01-23 09:00:00	50	0	10	0	10
2024-01-23 08:00:00	20	20	15	5	40
2024-01-23 07:00:00	30	15	10	5	30
2024-01-23 06:00:00	55	5	0	0	5
2024-01-23 05:00:00	55	5	0	0	5
2024-01-23 04:00:00	50	10	0	0	10
2024-01-23 03:00:00	60	0	0	0	0
2024-01-23 02:00:00	60	0	0	0	0
2024-01-23 01:00:00	60	0	0	0	0
2024-01-23	60	0	0	0	0
2024-01-22 23:00:00	30	25	5	0	30
2024-01-22 22:00:00	60	0	0	0	0
2024-01-22 21:00:00	40	10	10	0	20
2024-01-22 20:00:00	30	30	0	0	30
2024-01-22 19:00:00	55	5	0	0	5
2024-01-22 18:00:00	45	15	0	0	15
2024-01-22 17:00:00	35	25	0	0	25
2024-01-22 16:00:00	50	0	10	0	10
2024-01-22 15:00:00	60	0	0	0	0
2024-01-22 14:00:00	55	0	5	0	5
2024-01-22 13:00:00	55	0	5	0	5
2024-01-22 12:00:00	20	30	10	0	40
2024-01-22 11:00:00	50	0	10	0	10
2024-01-22 10:00:00	60	0	0	0	0
2024-01-22 09:00:00	30	20	10	0	30
2024-01-22 08:00:00	45	15	0	0	15
2024-01-22 07:00:00	50	10	0	0	10
2024-01-22 06:00:00	50	10	0	0	10
2024-01-22 05:00:00	60	0	0	0	0
2024-01-22 04:00:00	55	5	0	0	5
2024-01-22 03:00:00	45	15	0	0	15
2024-01-22 02:00:00	60	0	0	0	0
2024-01-22 01:00:00	60	0	0	0	0
2024-01-22	55	0	0	5	5
2024-01-21 23:00:00	60	0	0	0	0
2024-01-21 22:00:00	60	0	0	0	0
2024-01-21 21:00:00	60	0	0	0	0
2024-01-21 20:00:00	50	5	5	0	10
2024-01-21 19:00:00	20	15	25	0	40
2024-01-21 18:00:00	60	0	0	0	0
2024-01-21 17:00:00	25	20	15	0	35
2024-01-21 16:00:00	40	5	15	0	20
2024-01-21 15:00:00	50	5	5	0	10
2024-01-21 14:00:00	20	15	25	0	40
2024-01-21 13:00:00	40	0	20	0	20
2024-01-21 12:00:00	35	0	25	0	25
2024-01-21 11:00:00	45	5	10	0	15
2024-01-21 10:00:00	20	20	20	0	40
2024-01-21 09:00:00	45	15	0	0	15
2024-01-21 08:00:00	30	25	5	0	30
2024-01-21 07:00:00	40	10	10	0	20
2024-01-21 06:00:00	60	0	0	0	0
2024-01-21 05:00:00	60	0	0	0	0
2024-01-21 04:00:00	30	30	0	0	30
2024-01-21 03:00:00	60	0	0	0	0
2024-01-21 02:00:00	60	0	0	0	0
2024-01-21 01:00:00	60	0	0	0	0
2024-01-21	60	0	0	0	0
2024-01-20 23:00:00	55	5	0	0	5
2024-01-20 22:00:00	50	10	0	0	10
2024-01-20 21:00:00	40	15	5	0	20
2024-01-20 20:00:00	50	0	10	0	10
2024-01-20 19:00:00	55	0	5	0	5
2024-01-20 18:00:00	35	0	25	0	25
2024-01-20 17:00:00	25	0	35	0	35
2024-01-20 16:00:00	25	5	30	0	35
2024-01-20 15:00:00	25	5	30	0	35
2024-01-20 14:00:00	35	5	20	0	25
2024-01-20 13:00:00	35	0	25	0	25
2024-01-20 12:00:00	40	0	20	0	20
2024-01-20 11:00:00	20	5	35	0	40
2024-01-20 10:00:00	40	10	10	0	20
2024-01-20 09:00:00	25	10	25	0	35
2024-01-20 08:00:00	20	5	30	5	40
2024-01-20 07:00:00	35	10	15	0	25
2024-01-20 06:00:00	45	15	0	0	15
2024-01-20 05:00:00	60	0	0	0	0
2024-01-20 04:00:00	50	10	0	0	10
2024-01-20 03:00:00	60	0	0	0	0
2024-01-20 02:00:00	55	5	0	0	5
2024-01-20 01:00:00	60	0	0	0	0
2024-01-20	60	0	0	0	0
2024-01-19 23:00:00	50	5	5	0	10
2024-01-19 22:00:00	60	0	0	0	0
2024-01-19 21:00:00	50	10	0	0	10
2024-01-19 20:00:00	40	20	0	0	20
2024-01-19 19:00:00	35	15	10	0	25
2024-01-19 18:00:00	40	10	10	0	20
2024-01-19 17:00:00	30	10	20	0	30
2024-01-19 16:00:00	40	10	10	0	20
2024-01-19 15:00:00	55	5	0	0	5
2024-01-19 14:00:00	20	10	25	5	40
2024-01-19 13:00:00	30	15	10	5	30
2024-01-19 12:00:00	35	10	15	0	25
2024-01-19 11:00:00	35	10	15	0	25
2024-01-19 10:00:00	20	15	25	0	40
2024-01-19 09:00:00	45	5	10	0	15
2024-01-19 08:00:00	20	30	10	0	40
2024-01-19 07:00:00	50	10	0	0	10
2024-01-19 06:00:00	60	0	0	0	0
2024-01-19 05:00:00	60	0	0	0	0
2024-01-19 04:00:00	60	0	0	0	0
2024-01-19 03:00:00	35	25	0	0	25
2024-01-19 02:00:00	10	50	0	0	50
2024-01-19 01:00:00	55	5	0	0	5
2024-01-19	60	0	0	0	0
2024-01-18 23:00:00	60	0	0	0	0
2024-01-18 22:00:00	45	15	0	0	15
2024-01-18 21:00:00	40	15	5	0	20
2024-01-17 05:00:00	50	0	0	0	0
2024-01-17 04:00:00	40	20	0	0	20
2024-01-17 03:00:00	50	10	0	0	10
2024-01-17 02:00:00	60	0	0	0	0
2024-01-17 01:00:00	55	5	0	0	5
2024-01-17	40	20	0	0	20
2024-01-16 23:00:00	60	0	0	0	0
2024-01-16 22:00:00	60	0	0	0	0
2024-01-16 21:00:00	55	0	5	0	5
2024-01-16 20:00:00	60	0	0	0	0
2024-01-16 19:00:00	20	20	15	5	40
2024-01-16 18:00:00	50	10	0	0	10
2024-01-16 17:00:00	55	0	5	0	5
2024-01-16 16:00:00	45	10	5	0	15
2024-01-16 15:00:00	40	0	20	0	20
2024-01-16 14:00:00	25	5	30	0	35
2024-01-16 13:00:00	20	15	25	0	40
2024-01-16 12:00:00	60	0	0	0	0
2024-01-16 11:00:00	35	0	20	5	25
2024-01-16 10:00:00	45	0	15	0	15
2024-01-16 09:00:00	40	10	10	0	20
2024-01-16 08:00:00	40	10	10	0	20
2024-01-16 07:00:00	50	5	5	0	10
2024-01-16 06:00:00	50	10	0	0	10
2024-01-16 05:00:00	60	0	0	0	0
2024-01-16 04:00:00	55	0	5	0	5
2024-01-16 03:00:00	60	0	0	0	0
2024-01-16 02:00:00	50	10	0	0	10
2024-01-16 01:00:00	60	0	0	0	0
2024-01-16	35	25	0	0	25
2024-01-15 23:00:00	60	0	0	0	0
2024-01-15 22:00:00	45	10	5	0	15
2024-01-15 21:00:00	40	20	0	0	20
2024-01-15 20:00:00	55	5	0	0	5
2024-01-15 19:00:00	25	20	15	0	35
2024-01-15 18:00:00	50	5	5	0	10
2024-01-15 17:00:00	45	10	5	0	15
2024-01-15 16:00:00	50	10	0	0	10
2024-01-15 15:00:00	60	0	0	0	0
2024-01-15 14:00:00	45	0	15	0	15
2024-01-15 13:00:00	40	10	10	0	20
2024-01-15 12:00:00	45	15	0	0	15
2024-01-15 11:00:00	60	0	0	0	0
2024-01-15 10:00:00	40	20	0	0	20
2024-01-15 09:00:00	50	0	10	0	10
2024-01-15 08:00:00	50	10	0	0	10
2024-01-15 07:00:00	45	10	5	0	15
2024-01-15 06:00:00	15	45	0	0	45
2024-01-15 05:00:00	50	10	0	0	10
2024-01-15 04:00:00	45	5	10	0	15
2024-01-15 03:00:00	60	0	0	0	0
2024-01-15 02:00:00	60	0	0	0	0
2024-01-15 01:00:00	60	0	0	0	0
2024-01-15	60	0	0	0	0
2024-01-14 23:00:00	60	0	0	0	0
2024-01-14 22:00:00	45	5	10	0	15
2024-01-14 21:00:00	35	20	5	0	25
2024-01-14 20:00:00	60	0	0	0	0
2024-01-14 19:00:00	30	15	10	5	30
2024-01-14 18:00:00	45	10	5	0	15
2024-01-14 17:00:00	25	20	10	5	35
2024-01-14 16:00:00	60	0	0	0	0
2024-01-14 15:00:00	45	10	5	0	15
2024-01-14 14:00:00	60	0	0	0	0
2024-01-14 13:00:00	45	15	0	0	15
2024-01-14 12:00:00	50	10	0	0	10
2024-01-14 11:00:00	30	25	5	0	30
2024-01-14 10:00:00	55	5	0	0	5
2024-01-14 09:00:00	50	0	10	0	10
2024-01-14 08:00:00	40	10	10	0	20
2024-01-14 07:00:00	35	25	0	0	25
2024-01-14 06:00:00	50	10	0	0	10
2024-01-14 05:00:00	55	5	0	0	5
2024-01-14 04:00:00	50	0	10	0	10
2024-01-14 03:00:00	40	20	0	0	20
2024-01-14 02:00:00	30	30	0	0	30
2024-01-14 01:00:00	60	0	0	0	0
2024-01-14	60	0	0	0	0
2024-01-13 23:00:00	60	0	0	0	0
2024-01-13 22:00:00	60	0	0	0	0
2024-01-13 21:00:00	50	10	0	0	10
2024-01-13 20:00:00	25	20	15	0	35
2024-01-13 19:00:00	35	15	0	10	25
2024-01-13 18:00:00	35	25	0	0	25
2024-01-13 17:00:00	50	0	10	0	10
2024-01-13 16:00:00	50	5	5	0	10
2024-01-13 15:00:00	45	10	5	0	15
2024-01-13 14:00:00	55	5	0	0	5
2024-01-13 13:00:00	50	10	0	0	10
2024-01-13 12:00:00	60	0	0	0	0
2024-01-13 11:00:00	55	0	5	0	5
2024-01-13 10:00:00	50	10	0	0	10
2024-01-13 09:00:00	30	10	20	0	30
2024-01-13 08:00:00	40	10	10	0	20
2024-01-13 07:00:00	45	5	10	0	15
2024-01-13 06:00:00	55	5	0	0	5
2024-01-13 05:00:00	50	10	0	0	10
2024-01-13 04:00:00	5	55	0	0	55
2024-01-13 03:00:00	55	5	0	0	5
2024-01-13 02:00:00	55	5	0	0	5
2024-01-13 01:00:00	60	0	0	0	0
2024-01-13	50	10	0	0	10
2024-01-12 23:00:00	15	35	5	5	45
2024-01-12 22:00:00	60	0	0	0	0
2024-01-12 21:00:00	50	5	5	0	10
2024-01-12 20:00:00	25	25	10	0	35
2024-01-12 19:00:00	40	20	0	0	20
2024-01-12 18:00:00	25	5	10	10	25
2024-01-12 17:00:00	50	0	10	0	10
2024-01-12 16:00:00	45	10	5	0	15
2024-01-12 15:00:00	25	15	20	0	35
2024-01-12 14:00:00	40	10	10	0	20
2024-01-12 13:00:00	30	10	20	0	30
2024-01-12 12:00:00	30	0	30	0	30
2024-01-12 11:00:00	30	0	20	10	30
2024-01-12 10:00:00	45	5	10	0	15
2024-01-12 09:00:00	20	15	20	5	40
2024-01-12 08:00:00	40	20	0	0	20
2024-01-12 07:00:00	25	30	5	0	35
2024-01-12 06:00:00	60	0	0	0	0
2024-01-12 05:00:00	50	5	5	0	10
2024-01-12 04:00:00	55	0	5	0	5
2024-01-12 03:00:00	55	5	0	0	5
2024-01-12 02:00:00	45	10	5	0	15
2024-01-12 01:00:00	50	10	0	0	10
2024-01-12	60	0	0	0	0
2024-01-11 23:00:00	60	0	0	0	0
2024-01-11 22:00:00	60	0	0	0	0
2024-01-11 21:00:00	45	15	0	0	15
2024-01-11 20:00:00	25	25	10	0	35
2024-01-11 19:00:00	45	5	10	0	15
2024-01-11 18:00:00	45	10	5	0	15
2024-01-11 17:00:00	25	0	35	0	35
2024-01-11 16:00:00	40	0	20	0	20
2024-01-11 15:00:00	40	5	15	0	20
2024-01-11 14:00:00	35	10	15	0	25
2024-01-11 13:00:00	10	15	20	15	50
2024-01-11 12:00:00	25	20	15	0	35
2024-01-11 11:00:00	40	0	20	0	20
2024-01-11 10:00:00	10	0	35	15	50
2024-01-11 09:00:00	30	10	20	0	30
2024-01-11 08:00:00	45	10	5	0	15
2024-01-11 07:00:00	25	25	10	0	35
2024-01-11 06:00:00	60	0	0	0	0
2024-01-11 05:00:00	45	15	0	0	15
2024-01-11 04:00:00	60	0	0	0	0
2024-01-11 03:00:00	50	10	0	0	10
2024-01-11 02:00:00	45	15	0	0	15
2024-01-11 01:00:00	60	0	0	0	0
2024-01-11	55	0	5	0	5
2024-01-10 23:00:00	55	5	0	0	5
2024-01-10 22:00:00	60	0	0	0	0
2024-01-10 21:00:00	55	5	0	0	5
2024-01-10 20:00:00	40	20	0	0	20
2024-01-10 19:00:00	20	15	25	0	40
2024-01-10 18:00:00	35	20	5	0	25
2024-01-10 17:00:00	60	0	0	0	0
2024-01-10 16:00:00	60	0	0	0	0
2024-01-10 15:00:00	60	0	0	0	0
2024-01-10 14:00:00	50	0	0	0	0
2024-01-10 12:00:00	20	20	5	0	25
2024-01-10 11:00:00	40	15	5	0	20
2024-01-10 10:00:00	45	15	0	0	15
2024-01-10 09:00:00	40	5	10	5	20
2024-01-10 08:00:00	55	5	0	0	5
2024-01-10 07:00:00	30	15	15	0	30
2024-01-10 06:00:00	50	10	0	0	10
2024-01-10 05:00:00	45	15	0	0	15
2024-01-10 04:00:00	35	25	0	0	25
2024-01-10 03:00:00	60	0	0	0	0
2024-01-10 02:00:00	60	0	0	0	0
2024-01-10 01:00:00	55	5	0	0	5
2024-01-10	60	0	0	0	0
2024-01-09 23:00:00	45	5	10	0	15
2024-01-09 22:00:00	40	5	15	0	20
2024-01-09 21:00:00	30	25	5	0	30
2024-01-09 20:00:00	50	0	10	0	10
2024-01-09 19:00:00	50	5	5	0	10
2024-01-09 18:00:00	40	20	0	0	20
2024-01-09 17:00:00	50	10	0	0	10
2024-01-09 16:00:00	50	10	0	0	10
2024-01-09 15:00:00	50	5	5	0	10
2024-01-09 14:00:00	60	0	0	0	0
2024-01-09 13:00:00	50	10	0	0	10
2024-01-09 12:00:00	25	15	20	0	35
2024-01-09 11:00:00	55	0	5	0	5
2024-01-09 10:00:00	35	10	15	0	25
2024-01-09 09:00:00	50	5	5	0	10
2024-01-09 08:00:00	35	15	10	0	25
2024-01-09 07:00:00	50	10	0	0	10
2024-01-09 06:00:00	60	0	0	0	0
2024-01-09 05:00:00	60	0	0	0	0
2024-01-09 04:00:00	50	5	5	0	10
2024-01-09 03:00:00	30	25	5	0	30
2024-01-09 02:00:00	45	15	0	0	15
2024-01-09 01:00:00	35	25	0	0	25
2024-01-09	60	0	0	0	0
2024-01-08 23:00:00	50	0	5	5	10
2024-01-08 22:00:00	55	5	0	0	5
2024-01-08 21:00:00	35	25	0	0	25
2024-01-08 20:00:00	45	15	0	0	15
2024-01-08 19:00:00	20	40	0	0	40
2024-01-08 18:00:00	45	15	0	0	15
2024-01-08 17:00:00	55	5	0	0	5
2024-01-08 16:00:00	60	0	0	0	0
2024-01-08 15:00:00	35	0	25	0	25
2024-01-08 14:00:00	35	10	15	0	25
2024-01-08 13:00:00	25	10	20	5	35
2024-01-08 12:00:00	60	0	0	0	0
2024-01-08 11:00:00	45	5	10	0	15
2024-01-08 10:00:00	50	10	0	0	10
2024-01-08 09:00:00	45	5	10	0	15
2024-01-08 08:00:00	45	5	10	0	15
2024-01-08 07:00:00	30	30	0	0	30
2024-01-08 06:00:00	60	0	0	0	0
2024-01-08 05:00:00	55	5	0	0	5
2024-01-08 04:00:00	30	30	0	0	30
2024-01-08 03:00:00	55	5	0	0	5
2024-01-08 02:00:00	60	0	0	0	0
2024-01-08 01:00:00	50	10	0	0	10
2024-01-08	50	10	0	0	10
2024-01-07 23:00:00	55	5	0	0	5
2024-01-07 22:00:00	60	0	0	0	0
2024-01-07 21:00:00	25	20	15	0	35
2024-01-07 20:00:00	55	5	0	0	5
2024-01-07 19:00:00	55	0	5	0	5
2024-01-07 18:00:00	60	0	0	0	0
2024-01-07 17:00:00	30	5	20	5	30
2024-01-07 16:00:00	45	0	15	0	15
2024-01-07 15:00:00	30	0	20	10	30
2024-01-07 14:00:00	20	5	35	0	40
2024-01-07 13:00:00	40	10	10	0	20
2024-01-07 12:00:00	0	15	35	10	60
2024-01-07 11:00:00	25	15	15	5	35
2024-01-07 10:00:00	45	5	10	0	15
2024-01-07 09:00:00	45	15	0	0	15
2024-01-07 08:00:00	50	10	0	0	10
2024-01-07 07:00:00	60	0	0	0	0
2024-01-07 06:00:00	60	0	0	0	0
2024-01-07 05:00:00	60	0	0	0	0
2024-01-07 04:00:00	45	5	10	0	15
2024-01-07 03:00:00	25	15	20	0	35
2024-01-07 02:00:00	20	5	35	0	40
2024-01-07 01:00:00	40	10	10	0	20
2024-01-07	25	20	15	0	35
2024-01-06 23:00:00	30	5	25	0	30
2024-01-06 22:00:00	30	15	15	0	30
2024-01-06 21:00:00	30	15	15	0	30
2024-01-06 20:00:00	20	10	15	15	40
2024-01-06 19:00:00	20	10	25	5	40
2024-01-06 18:00:00	40	10	10	0	20
2024-01-06 17:00:00	35	5	20	0	25
2024-01-06 16:00:00	30	5	25	0	30
2024-01-06 15:00:00	40	5	10	5	20
2024-01-06 14:00:00	45	5	10	0	15
2024-01-06 13:00:00	50	0	10	0	10
2024-01-06 12:00:00	30	5	15	10	30
2024-01-06 11:00:00	45	5	10	0	15
2024-01-06 10:00:00	30	0	30	0	30
2024-01-06 09:00:00	25	15	20	0	35
2024-01-06 08:00:00	35	15	5	5	25
2024-01-06 07:00:00	45	15	0	0	15
2024-01-06 06:00:00	40	10	10	0	20
2024-01-06 05:00:00	60	0	0	0	0
2024-01-06 04:00:00	45	10	5	0	15
2024-01-06 03:00:00	45	15	0	0	15
2024-01-06 02:00:00	60	0	0	0	0
2024-01-06 01:00:00	60	0	0	0	0
2024-01-06	35	10	15	0	25
2024-01-05 23:00:00	35	10	15	0	25
2024-01-05 22:00:00	60	0	0	0	0
2024-01-05 21:00:00	35	20	5	0	25
2024-01-05 20:00:00	35	25	0	0	25
2024-01-05 19:00:00	30	20	10	0	30
2024-01-05 18:00:00	35	20	5	0	25
2024-01-05 17:00:00	50	5	5	0	10
2024-01-05 16:00:00	45	0	15	0	15
2024-01-05 15:00:00	40	10	10	0	20
2024-01-05 14:00:00	45	5	10	0	15
2024-01-05 13:00:00	40	0	20	0	20
2024-01-05 12:00:00	40	5	15	0	20
2024-01-05 11:00:00	45	10	5	0	15
2024-01-05 10:00:00	55	5	0	0	5
2024-01-05 09:00:00	25	15	15	5	35
2024-01-05 08:00:00	35	25	0	0	25
2024-01-05 07:00:00	40	20	0	0	20
2024-01-05 06:00:00	50	10	0	0	10
2024-01-05 05:00:00	60	0	0	0	0
2024-01-05 04:00:00	45	15	0	0	15
2024-01-05 03:00:00	45	15	0	0	15
2024-01-05 02:00:00	60	0	0	0	0
2024-01-05 01:00:00	60	0	0	0	0
2024-01-05	60	0	0	0	0
2024-01-04 23:00:00	45	10	5	0	15
2024-01-04 22:00:00	60	0	0	0	0
2024-01-04 21:00:00	55	0	5	0	5
2024-01-04 20:00:00	25	25	10	0	35
2024-01-04 19:00:00	10	10	10	0	20
2024-01-02 18:00:00	40	20	0	0	20
2024-01-02 17:00:00	45	15	0	0	15
2024-01-02 16:00:00	60	0	0	0	0
2024-01-02 15:00:00	55	5	0	0	5
2024-01-02 14:00:00	60	0	0	0	0
2024-01-02 13:00:00	15	10	30	5	45
2024-01-02 12:00:00	50	5	5	0	10
2024-01-02 11:00:00	55	0	5	0	5
2024-01-02 10:00:00	45	10	5	0	15
2024-01-02 09:00:00	40	15	0	5	20
2024-01-02 08:00:00	60	0	0	0	0
2024-01-02 07:00:00	60	0	0	0	0
2024-01-02 06:00:00	55	5	0	0	5
2024-01-02 05:00:00	55	5	0	0	5
2024-01-02 04:00:00	60	0	0	0	0
2024-01-02 03:00:00	60	0	0	0	0
2024-01-02 02:00:00	40	15	5	0	20
2024-01-02 01:00:00	50	10	0	0	10
2024-01-02	55	5	0	0	5
2024-01-01 23:00:00	60	0	0	0	0
2024-01-01 22:00:00	50	5	5	0	10
2024-01-01 21:00:00	35	20	5	0	25
2024-01-01 20:00:00	55	5	0	0	5
2024-01-01 19:00:00	40	10	10	0	20
2024-01-01 18:00:00	50	5	5	0	10
2024-01-01 17:00:00	55	5	0	0	5
2024-01-01 16:00:00	0	10	25	25	60
2024-01-01 15:00:00	20	5	35	0	40
2024-01-01 14:00:00	45	0	15	0	15
2024-01-01 13:00:00	20	5	25	5	35
2023-12-31 17:00:00	0	0	20	15	35
2023-12-31 16:00:00	0	0	45	15	60
2023-12-31 15:00:00	50	10	0	0	10
2023-12-31 14:00:00	45	5	10	0	15
2023-12-31 13:00:00	35	5	20	0	25
2023-12-31 12:00:00	30	5	20	5	30
2023-12-31 11:00:00	60	0	0	0	0
2023-12-31 10:00:00	45	10	5	0	15
2023-12-31 09:00:00	30	5	25	0	30
2023-12-31 08:00:00	25	15	20	0	35
2023-12-31 07:00:00	45	10	5	0	15
2023-12-31 06:00:00	60	0	0	0	0
2023-12-31 05:00:00	60	0	0	0	0
2023-12-31 04:00:00	60	0	0	0	0
2023-12-31 03:00:00	60	0	0	0	0
2023-12-31 02:00:00	55	5	0	0	5
2023-12-31 01:00:00	55	5	0	0	5
2023-12-31	60	0	0	0	0
2023-12-30 23:00:00	60	0	0	0	0
2023-12-30 22:00:00	45	10	5	0	15
2023-12-30 21:00:00	15	30	15	0	45
2023-12-30 20:00:00	45	0	15	0	15
2023-12-30 19:00:00	5	15	25	15	55
2023-12-30 18:00:00	10	0	45	5	50
2023-12-30 17:00:00	45	5	5	5	15
2023-12-30 16:00:00	40	5	10	5	20
2023-12-30 15:00:00	35	0	25	0	25
2023-12-30 14:00:00	30	25	5	0	30
2023-12-30 13:00:00	45	15	0	0	15
2023-12-30 12:00:00	50	10	0	0	10
2023-12-30 11:00:00	55	5	0	0	5
2023-12-30 10:00:00	35	5	20	0	25
2023-12-30 09:00:00	55	5	0	0	5
2023-12-30 08:00:00	45	5	10	0	15
2023-12-30 07:00:00	40	20	0	0	20
2023-12-30 06:00:00	50	10	0	0	10
2023-12-30 05:00:00	55	5	0	0	5
2023-12-30 04:00:00	60	0	0	0	0
2023-12-30 03:00:00	60	0	0	0	0
2023-12-30 02:00:00	55	5	0	0	5
2023-12-30 01:00:00	60	0	0	0	0
2023-12-30	60	0	0	0	0
2023-12-29 23:00:00	60	0	0	0	0
2023-12-29 22:00:00	55	5	0	0	5
2023-12-29 21:00:00	35	20	5	0	25
2023-12-29 20:00:00	55	5	0	0	5
2023-12-29 19:00:00	40	15	5	0	20
2023-12-29 18:00:00	35	15	10	0	25
2023-12-29 17:00:00	35	0	20	5	25
2023-12-29 16:00:00	55	5	0	0	5
2023-12-29 15:00:00	40	0	15	5	20
2023-12-29 14:00:00	30	15	15	0	30
2023-12-29 13:00:00	45	5	10	0	15
2023-12-29 12:00:00	45	5	10	0	15
2023-12-29 11:00:00	40	10	10	0	20
2023-12-29 10:00:00	35	10	15	0	25
2023-12-29 09:00:00	35	20	0	5	25
2023-12-29 08:00:00	45	15	0	0	15
2023-12-29 07:00:00	40	10	10	0	20
2023-12-29 06:00:00	55	5	0	0	5
2023-12-29 05:00:00	60	0	0	0	0
2023-12-29 04:00:00	50	10	0	0	10
2023-12-29 03:00:00	60	0	0	0	0
2023-12-29 02:00:00	60	0	0	0	0
2023-12-29 01:00:00	55	5	0	0	5
2023-12-29	45	10	5	0	15
2023-12-28 23:00:00	55	5	0	0	5
2023-12-28 22:00:00	60	0	0	0	0
2023-12-28 21:00:00	60	0	0	0	0
2023-12-28 20:00:00	30	30	0	0	30
2023-12-28 19:00:00	40	10	10	0	20
2023-12-28 18:00:00	55	0	5	0	5
2023-12-28 17:00:00	60	0	0	0	0
2023-12-28 16:00:00	50	10	0	0	10
2023-12-28 15:00:00	60	0	0	0	0
2023-12-28 14:00:00	40	5	10	5	20
2023-12-28 13:00:00	50	10	0	0	10
2023-12-28 12:00:00	50	5	5	0	10
2023-12-28 11:00:00	45	15	0	0	15
2023-12-28 10:00:00	40	5	15	0	20
2023-12-28 09:00:00	45	5	5	5	15
2023-12-28 08:00:00	25	35	0	0	35
2023-12-28 07:00:00	55	5	0	0	5
2023-12-28 06:00:00	45	15	0	0	15
2023-12-28 05:00:00	55	5	0	0	5
2023-12-28 04:00:00	60	0	0	0	0
2023-12-28 03:00:00	60	0	0	0	0
2023-12-28 02:00:00	60	0	0	0	0
2023-12-28 01:00:00	60	0	0	0	0
2023-12-28	60	0	0	0	0
2023-12-27 23:00:00	50	10	0	0	10
2023-12-27 22:00:00	60	0	0	0	0
2023-12-27 21:00:00	30	20	10	0	30
2023-12-27 20:00:00	35	15	5	5	25
2023-12-27 19:00:00	30	15	5	10	30
2023-12-27 18:00:00	30	20	10	0	30
2023-12-27 17:00:00	50	10	0	0	10
2023-12-27 16:00:00	55	5	0	0	5
2023-12-27 15:00:00	55	5	0	0	5
2023-12-27 14:00:00	50	0	10	0	10
2023-12-27 13:00:00	45	15	0	0	15
2023-12-27 12:00:00	50	0	10	0	10
2023-12-27 11:00:00	50	0	10	0	10
2023-12-27 10:00:00	35	15	10	0	25
2023-12-27 09:00:00	35	10	15	0	25
2023-12-27 08:00:00	30	0	30	0	30
2023-12-27 07:00:00	55	5	0	0	5
2023-12-27 06:00:00	45	15	0	0	15
2023-12-27 05:00:00	60	0	0	0	0
2023-12-27 04:00:00	55	0	5	0	5
2023-12-27 03:00:00	60	0	0	0	0
2023-12-27 02:00:00	50	10	0	0	10
2023-12-27 01:00:00	60	0	0	0	0
2023-12-27	40	20	0	0	20
2023-12-26 23:00:00	60	0	0	0	0
2023-12-26 22:00:00	55	5	0	0	5
2023-12-26 21:00:00	30	20	10	0	30
2023-12-26 20:00:00	45	0	15	0	15
2023-12-26 19:00:00	20	35	5	0	40
2023-12-26 18:00:00	40	10	10	0	20
2023-12-26 17:00:00	50	0	5	5	10
2023-12-26 16:00:00	40	20	0	0	20
2023-12-26 15:00:00	40	0	20	0	20
2023-12-26 14:00:00	25	20	15	0	35
2023-12-26 13:00:00	25	10	20	5	35
2023-12-26 12:00:00	45	5	10	0	15
2023-12-26 11:00:00	15	10	35	0	45
2023-12-26 10:00:00	55	0	5	0	5
2023-12-26 09:00:00	20	20	20	0	40
2023-12-26 08:00:00	55	5	0	0	5
2023-12-26 07:00:00	45	15	0	0	15
2023-12-26 06:00:00	60	0	0	0	0
2023-12-26 05:00:00	55	5	0	0	5
2023-12-26 04:00:00	45	15	0	0	15
2023-12-26 03:00:00	55	5	0	0	5
2023-12-26 02:00:00	60	0	0	0	0
2023-12-26 01:00:00	60	0	0	0	0
2023-12-26	55	5	0	0	5
2023-12-25 23:00:00	55	5	0	0	5
2023-12-25 22:00:00	50	5	5	0	10
2023-12-25 21:00:00	30	20	5	5	30
2023-12-25 20:00:00	35	20	5	0	25
2023-12-25 19:00:00	30	15	15	0	30
2023-12-25 18:00:00	25	20	10	5	35
2023-12-25 17:00:00	45	0	15	0	15
2023-12-25 16:00:00	15	20	20	5	45
2023-12-25 15:00:00	5	35	20	0	55
2023-12-25 14:00:00	35	15	10	0	25
2023-12-25 13:00:00	15	20	20	5	45
2023-12-25 12:00:00	30	5	25	0	30
2023-12-25 11:00:00	30	10	15	5	30
2023-12-25 10:00:00	45	5	10	0	15
2023-12-25 09:00:00	25	5	30	0	35
2023-12-25 08:00:00	50	10	0	0	10
2023-12-25 07:00:00	45	5	5	5	15
2023-12-25 06:00:00	50	5	5	0	10
2023-12-25 05:00:00	55	5	0	0	5
2023-12-25 04:00:00	60	0	0	0	0
2023-12-25 03:00:00	60	0	0	0	0
2023-12-25 02:00:00	45	15	0	0	15
2023-12-25 01:00:00	60	0	0	0	0
2023-12-25	60	0	0	0	0
2023-12-24 23:00:00	50	10	0	0	10
2023-12-24 22:00:00	50	5	5	0	10
2023-12-24 21:00:00	35	20	5	0	25
2023-12-24 20:00:00	60	0	0	0	0
2023-12-24 19:00:00	45	0	15	0	15
2023-12-24 18:00:00	40	10	10	0	20
2023-12-24 17:00:00	25	10	15	10	35
2023-12-24 16:00:00	15	15	20	10	45
2023-12-24 15:00:00	35	5	15	5	25
2023-12-24 14:00:00	35	0	25	0	25
2023-12-24 13:00:00	20	5	30	5	40
2023-12-24 12:00:00	25	15	20	0	35
2023-12-24 11:00:00	55	5	0	0	5
2023-12-24 10:00:00	60	0	0	0	0
2023-12-24 09:00:00	45	5	10	0	15
2023-12-24 08:00:00	20	25	15	0	40
2023-12-24 07:00:00	30	25	5	0	30
2023-12-24 06:00:00	55	5	0	0	5
2023-12-24 05:00:00	60	0	0	0	0
2023-12-24 04:00:00	60	0	0	0	0
2023-12-24 03:00:00	40	20	0	0	20
2023-12-24 02:00:00	55	5	0	0	5
2023-12-24 01:00:00	60	0	0	0	0
2023-12-24	60	0	0	0	0
2023-12-23 23:00:00	35	25	0	0	25
2023-12-23 22:00:00	50	0	10	0	10
2023-12-23 21:00:00	35	20	5	0	25
2023-12-23 20:00:00	50	10	0	0	10
2023-12-23 19:00:00	35	10	15	0	25
2023-12-23 18:00:00	50	5	5	0	10
2023-12-23 17:00:00	20	0	30	10	40
2023-12-23 16:00:00	35	0	25	0	25
2023-12-23 15:00:00	10	0	35	15	50
2023-12-23 14:00:00	55	5	0	0	5
2023-12-23 13:00:00	45	15	0	0	15
2023-12-23 12:00:00	50	5	5	0	10
2023-12-23 11:00:00	10	15	35	0	50
2023-12-23 10:00:00	20	15	15	10	40
2023-12-23 09:00:00	55	5	0	0	5
[truncated: 351 more rows]

## Sheet: Dog 4
Table S4: Hourly activity metrics for Dog D4 during the monitoring period
Full Date	Resting	Quiet	Active	Excited	Not resting (sum of quiet, active and excited)
2024-04-05 17:00:00	15	0	0	0	0
2024-04-05 16:00:00	50	5	5	0	10
2024-04-05 15:00:00	60	0	0	0	0
2024-04-05 14:00:00	60	0	0	0	0
2024-04-05 13:00:00	35	25	0	0	25
2024-04-05 12:00:00	40	10	10	0	20
2024-04-05 11:00:00	55	5	0	0	5
2024-04-05 10:00:00	55	5	0	0	5
2024-04-05 09:00:00	55	5	0	0	5
2024-04-05 08:00:00	25	35	0	0	35
2024-04-05 07:00:00	30	30	0	0	30
2024-04-05 06:00:00	60	0	0	0	0
2024-04-05 05:00:00	55	5	0	0	5
2024-04-05 04:00:00	60	0	0	0	0
2024-04-05 03:00:00	55	5	0	0	5
2024-04-05 02:00:00	60	0	0	0	0
2024-04-05 01:00:00	50	10	0	0	10
2024-04-05	50	10	0	0	10
2024-04-04 23:00:00	35	25	0	0	25
2024-04-04 22:00:00	20	40	0	0	40
2024-04-04 21:00:00	30	30	0	0	30
2024-04-04 20:00:00	20	40	0	0	40
2024-04-04 19:00:00	30	15	15	0	30
2024-04-04 18:00:00	55	5	0	0	5
2024-04-04 17:00:00	60	0	0	0	0
2024-04-04 16:00:00	60	0	0	0	0
2024-04-04 15:00:00	55	5	0	0	5
2024-04-04 14:00:00	60	0	0	0	0
2024-04-04 13:00:00	55	5	0	0	5
2024-04-04 12:00:00	60	0	0	0	0
2024-04-04 11:00:00	50	10	0	0	10
2024-04-04 10:00:00	60	0	0	0	0
2024-04-04 09:00:00	40	20	0	0	20
2024-04-04 08:00:00	55	0	5	0	5
2024-04-04 07:00:00	30	25	5	0	30
2024-04-04 06:00:00	60	0	0	0	0
2024-04-04 05:00:00	60	0	0	0	0
2024-04-04 04:00:00	55	5	0	0	5
2024-04-04 03:00:00	60	0	0	0	0
2024-04-04 02:00:00	55	5	0	0	5
2024-04-04 01:00:00	60	0	0	0	0
2024-04-04	60	0	0	0	0
2024-04-03 23:00:00	60	0	0	0	0
2024-04-03 22:00:00	25	25	10	0	35
2024-04-03 21:00:00	25	30	5	0	35
2024-04-03 20:00:00	55	5	0	0	5
2024-04-03 19:00:00	45	15	0	0	15
2024-04-03 18:00:00	60	0	0	0	0
2024-04-03 17:00:00	60	0	0	0	0
2024-04-03 16:00:00	60	0	0	0	0
2024-04-03 15:00:00	45	15	0	0	15
2024-04-03 14:00:00	50	10	0	0	10
2024-04-03 13:00:00	25	35	0	0	35
2024-04-03 12:00:00	30	10	20	0	30
2024-04-03 11:00:00	55	0	5	0	5
2024-04-03 10:00:00	60	0	0	0	0
2024-04-03 09:00:00	50	10	0	0	10
2024-04-02 23:00:00	45	0	0	0	0
2024-04-02 22:00:00	15	45	0	0	45
2024-04-02 21:00:00	55	5	0	0	5
2024-04-02 20:00:00	60	0	0	0	0
2024-04-02 19:00:00	60	0	0	0	0
2024-04-02 18:00:00	45	15	0	0	15
2024-04-02 17:00:00	60	0	0	0	0
2024-04-02 16:00:00	30	30	0	0	30
2024-04-02 15:00:00	60	0	0	0	0
2024-04-02 14:00:00	35	25	0	0	25
2024-04-02 13:00:00	55	5	0	0	5
2024-04-02 12:00:00	50	10	0	0	10
2024-04-02 11:00:00	60	0	0	0	0
2024-04-02 10:00:00	50	10	0	0	10
2024-04-02 09:00:00	40	20	0	0	20
2024-04-02 08:00:00	20	40	0	0	40
2024-04-02 07:00:00	0	60	0	0	60
2024-04-02 06:00:00	40	20	0	0	20
2024-04-02 05:00:00	60	0	0	0	0
2024-04-02 04:00:00	50	10	0	0	10
2024-04-02 03:00:00	60	0	0	0	0
2024-04-02 02:00:00	55	5	0	0	5
2024-04-02 01:00:00	55	5	0	0	5
2024-04-02	45	15	0	0	15
2024-04-01 23:00:00	55	5	0	0	5
2024-04-01 22:00:00	20	40	0	0	40
2024-04-01 21:00:00	20	40	0	0	40
2024-04-01 20:00:00	5	55	0	0	55
2024-04-01 19:00:00	55	5	0	0	5
2024-04-01 18:00:00	55	5	0	0	5
2024-04-01 17:00:00	60	0	0	0	0
2024-04-01 16:00:00	45	15	0	0	15
2024-04-01 15:00:00	55	5	0	0	5
2024-04-01 14:00:00	35	25	0	0	25
2024-04-01 13:00:00	50	10	0	0	10
2024-04-01 12:00:00	15	40	5	0	45
2024-04-01 11:00:00	55	5	0	0	5
2024-04-01 10:00:00	60	0	0	0	0
2024-04-01 09:00:00	50	10	0	0	10
2024-04-01 08:00:00	60	0	0	0	0
2024-04-01 07:00:00	25	35	0	0	35
2024-04-01 06:00:00	25	35	0	0	35
2024-04-01 05:00:00	55	5	0	0	5
2024-04-01 04:00:00	45	15	0	0	15
2024-04-01 03:00:00	55	5	0	0	5
2024-04-01 02:00:00	55	5	0	0	5
2024-04-01 01:00:00	55	5	0	0	5
2024-04-01	45	10	5	0	15
2024-03-31 23:00:00	35	25	0	0	25
2024-03-31 22:00:00	60	0	0	0	0
2024-03-31 21:00:00	45	15	0	0	15
2024-03-31 20:00:00	35	25	0	0	25
2024-03-31 19:00:00	25	35	0	0	35
2024-03-31 18:00:00	25	30	5	0	35
2024-03-31 17:00:00	50	10	0	0	10
2024-03-31 16:00:00	40	20	0	0	20
2024-03-31 15:00:00	40	20	0	0	20
2024-03-31 14:00:00	60	0	0	0	0
2024-03-31 13:00:00	10	45	5	0	50
2024-03-31 12:00:00	35	25	0	0	25
2024-03-31 11:00:00	10	40	10	0	50
2024-03-31 10:00:00	20	40	0	0	40
2024-03-31 09:00:00	20	40	0	0	40
2024-03-31 08:00:00	50	10	0	0	10
2024-03-31 07:00:00	50	10	0	0	10
2024-03-31 06:00:00	60	0	0	0	0
2024-03-31 05:00:00	55	5	0	0	5
2024-03-31 04:00:00	60	0	0	0	0
2024-03-31 03:00:00	60	0	0	0	0
2024-03-31 02:00:00	60	0	0	0	0
2024-03-31	40	20	0	0	20
2024-03-30 23:00:00	50	10	0	0	10
2024-03-30 22:00:00	45	15	0	0	15
2024-03-30 21:00:00	20	40	0	0	40
2024-03-30 20:00:00	45	15	0	0	15
2024-03-30 19:00:00	45	15	0	0	15
2024-03-30 18:00:00	50	10	0	0	10
2024-03-30 17:00:00	60	0	0	0	0
2024-03-30 16:00:00	60	0	0	0	0
2024-03-30 15:00:00	45	15	0	0	15
2024-03-30 14:00:00	35	25	0	0	25
2024-03-30 13:00:00	45	15	0	0	15
2024-03-30 12:00:00	60	0	0	0	0
2024-03-30 11:00:00	10	50	0	0	50
2024-03-30 10:00:00	30	15	15	0	30
2024-03-30 09:00:00	60	0	0	0	0
2024-03-30 08:00:00	40	20	0	0	20
2024-03-30 07:00:00	60	0	0	0	0
2024-03-30 06:00:00	50	10	0	0	10
2024-03-30 05:00:00	60	0	0	0	0
2024-03-30 04:00:00	60	0	0	0	0
2024-03-30 03:00:00	35	25	0	0	25
2024-03-30 02:00:00	45	15	0	0	15
2024-03-30 01:00:00	50	10	0	0	10
2024-03-30	55	5	0	0	5
2024-03-29 23:00:00	45	15	0	0	15
2024-03-29 22:00:00	55	5	0	0	5
2024-03-29 21:00:00	30	30	0	0	30
2024-03-29 20:00:00	30	30	0	0	30
2024-03-29 19:00:00	55	5	0	0	5
2024-03-29 18:00:00	55	5	0	0	5
2024-03-29 17:00:00	60	0	0	0	0
2024-03-29 16:00:00	55	5	0	0	5
2024-03-29 15:00:00	40	20	0	0	20
2024-03-29 14:00:00	20	40	0	0	40
2024-03-29 13:00:00	35	25	0	0	25
2024-03-29 12:00:00	25	35	0	0	35
2024-03-29 11:00:00	50	5	5	0	10
2024-03-29 10:00:00	35	25	0	0	25
2024-03-29 09:00:00	55	5	0	0	5
2024-03-29 08:00:00	60	0	0	0	0
2024-03-29 07:00:00	60	0	0	0	0
2024-03-29 06:00:00	40	20	0	0	20
2024-03-29 05:00:00	60	0	0	0	0
2024-03-29 04:00:00	55	5	0	0	5
2024-03-29 03:00:00	55	5	0	0	5
2024-03-29 02:00:00	40	20	0	0	20
2024-03-29 01:00:00	60	0	0	0	0
2024-03-29	60	0	0	0	0
2024-03-28 23:00:00	35	25	0	0	25
2024-03-28 22:00:00	40	15	5	0	20
2024-03-28 21:00:00	20	35	5	0	40
2024-03-28 20:00:00	20	25	15	0	40
2024-03-28 19:00:00	50	10	0	0	10
2024-03-28 18:00:00	40	20	0	0	20
2024-03-28 17:00:00	0	45	15	0	60
2024-03-28 16:00:00	40	10	10	0	20
2024-03-28 15:00:00	50	10	0	0	10
2024-03-28 14:00:00	40	10	10	0	20
2024-03-28 13:00:00	10	50	0	0	50
2024-03-28 12:00:00	50	10	0	0	10
2024-03-28 11:00:00	45	15	0	0	15
2024-03-28 10:00:00	25	35	0	0	35
2024-03-28 09:00:00	15	45	0	0	45
2024-03-28 08:00:00	10	50	0	0	50
2024-03-28 07:00:00	0	60	0	0	60
2024-03-28 06:00:00	60	0	0	0	0
2024-03-28 05:00:00	60	0	0	0	0
2024-03-28 04:00:00	55	5	0	0	5
2024-03-28 03:00:00	60	0	0	0	0
2024-03-28 02:00:00	45	15	0	0	15
2024-03-28 01:00:00	55	0	5	0	5
2024-03-28	45	15	0	0	15
2024-03-27 23:00:00	55	5	0	0	5
2024-03-27 22:00:00	40	20	0	0	20
2024-03-27 21:00:00	45	15	0	0	15
2024-03-27 20:00:00	45	15	0	0	15
2024-03-27 19:00:00	35	20	5	0	25
2024-03-27 18:00:00	30	20	10	0	30
2024-03-27 17:00:00	45	15	0	0	15
2024-03-27 16:00:00	60	0	0	0	0
2024-03-27 15:00:00	50	10	0	0	10
2024-03-27 14:00:00	60	0	0	0	0
2024-03-27 13:00:00	25	35	0	0	35
2024-03-27 12:00:00	60	0	0	0	0
2024-03-27 11:00:00	20	40	0	0	40
2024-03-27 10:00:00	15	45	0	0	45
2024-03-27 09:00:00	45	15	0	0	15
2024-03-27 08:00:00	50	10	0	0	10
2024-03-27 07:00:00	45	15	0	0	15
2024-03-27 06:00:00	50	10	0	0	10
2024-03-27 05:00:00	55	5	0	0	5
2024-03-27 04:00:00	60	0	0	0	0
2024-03-27 03:00:00	55	5	0	0	5
2024-03-27 02:00:00	60	0	0	0	0
2024-03-27 01:00:00	60	0	0	0	0
2024-03-27	45	15	0	0	15
2024-03-26 23:00:00	45	15	0	0	15
2024-03-26 22:00:00	40	20	0	0	20
2024-03-26 21:00:00	50	10	0	0	10
2024-03-26 20:00:00	25	25	10	0	35
2024-03-26 19:00:00	20	35	5	0	40
2024-03-26 18:00:00	35	25	0	0	25
2024-03-26 17:00:00	60	0	0	0	0
2024-03-26 16:00:00	40	20	0	0	20
2024-03-26 15:00:00	50	10	0	0	10
2024-03-26 14:00:00	45	15	0	0	15
2024-03-26 13:00:00	50	10	0	0	10
2024-03-26 12:00:00	60	0	0	0	0
2024-03-26 11:00:00	45	15	0	0	15
2024-03-26 10:00:00	55	5	0	0	5
2024-03-26 09:00:00	55	5	0	0	5
2024-03-26 08:00:00	20	35	5	0	40
2024-03-26 07:00:00	45	15	0	0	15
2024-03-26 06:00:00	40	20	0	0	20
2024-03-26 05:00:00	55	5	0	0	5
2024-03-26 04:00:00	60	0	0	0	0
2024-03-26 03:00:00	60	0	0	0	0
2024-03-26 02:00:00	60	0	0	0	0
2024-03-26 01:00:00	55	5	0	0	5
2024-03-26	55	5	0	0	5
2024-03-25 23:00:00	60	0	0	0	0
2024-03-25 22:00:00	30	30	0	0	30
2024-03-25 21:00:00	25	35	0	0	35
2024-03-25 20:00:00	40	20	0	0	20
2024-03-25 19:00:00	45	15	0	0	15
2024-03-25 18:00:00	60	0	0	0	0
2024-03-25 17:00:00	40	20	0	0	20
2024-03-25 16:00:00	55	5	0	0	5
2024-03-25 15:00:00	30	30	0	0	30
2024-03-25 14:00:00	60	0	0	0	0
2024-03-25 13:00:00	50	10	0	0	10
2024-03-25 12:00:00	55	5	0	0	5
2024-03-25 11:00:00	60	0	0	0	0
2024-03-25 10:00:00	50	10	0	0	10
2024-03-25 09:00:00	50	10	0	0	10
2024-03-25 08:00:00	50	10	0	0	10
2024-03-25 07:00:00	50	10	0	0	10
2024-03-25 06:00:00	40	15	5	0	20
2024-03-25 05:00:00	50	10	0	0	10
2024-03-25 04:00:00	50	10	0	0	10
2024-03-25 03:00:00	60	0	0	0	0
2024-03-25 02:00:00	50	10	0	0	10
2024-03-25 01:00:00	60	0	0	0	0
2024-03-25	60	0	0	0	0
2024-03-24 23:00:00	55	5	0	0	5
2024-03-24 22:00:00	50	10	0	0	10
2024-03-24 21:00:00	35	25	0	0	25
2024-03-24 20:00:00	55	5	0	0	5
2024-03-24 19:00:00	35	25	0	0	25
2024-03-24 18:00:00	35	25	0	0	25
2024-03-24 17:00:00	10	50	0	0	50
2024-03-24 16:00:00	20	35	5	0	40
2024-03-24 15:00:00	30	30	0	0	30
2024-03-24 14:00:00	5	45	10	0	55
2024-03-24 13:00:00	0	55	5	0	60
2024-03-24 12:00:00	0	60	0	0	60
2024-03-24 11:00:00	50	10	0	0	10
2024-03-24 10:00:00	40	20	0	0	20
2024-03-24 09:00:00	45	15	0	0	15
2024-03-24 08:00:00	55	5	0	0	5
2024-03-24 07:00:00	55	5	0	0	5
2024-03-24 06:00:00	60	0	0	0	0
2024-03-24 05:00:00	55	5	0	0	5
2024-03-24 04:00:00	60	0	0	0	0
2024-03-24 03:00:00	55	5	0	0	5
2024-03-24 02:00:00	50	10	0	0	10
2024-03-24 01:00:00	55	5	0	0	5
2024-03-24	40	20	0	0	20
2024-03-23 23:00:00	50	10	0	0	10
2024-03-23 22:00:00	60	0	0	0	0
2024-03-23 21:00:00	45	15	0	0	15
2024-03-23 20:00:00	45	15	0	0	15
2024-03-23 19:00:00	45	15	0	0	15
2024-03-23 18:00:00	55	5	0	0	5
2024-03-23 17:00:00	30	30	0	0	30
2024-03-23 16:00:00	45	15	0	0	15
2024-03-23 15:00:00	60	0	0	0	0
2024-03-23 14:00:00	55	5	0	0	5
2024-03-23 13:00:00	55	5	0	0	5
2024-03-23 12:00:00	55	5	0	0	5
2024-03-23 11:00:00	55	5	0	0	5
2024-03-23 10:00:00	55	5	0	0	5
2024-03-23 09:00:00	60	0	0	0	0
2024-03-23 08:00:00	55	5	0	0	5
2024-03-23 07:00:00	25	15	0	0	15
2024-03-22 22:00:00	40	0	0	0	0
2024-03-22 21:00:00	45	15	0	0	15
2024-03-22 20:00:00	0	60	0	0	60
2024-03-22 19:00:00	15	40	5	0	45
2024-03-22 18:00:00	20	40	0	0	40
2024-03-22 17:00:00	20	40	0	0	40
2024-03-22 16:00:00	45	15	0	0	15
2024-03-22 15:00:00	50	10	0	0	10
2024-03-22 14:00:00	55	5	0	0	5
2024-03-22 13:00:00	25	35	0	0	35
2024-03-22 12:00:00	50	10	0	0	10
2024-03-22 11:00:00	45	15	0	0	15
2024-03-22 10:00:00	60	0	0	0	0
2024-03-22 09:00:00	55	5	0	0	5
2024-03-22 08:00:00	30	15	15	0	30
2024-03-22 07:00:00	55	5	0	0	5
2024-03-22 06:00:00	55	5	0	0	5
2024-03-22 05:00:00	55	5	0	0	5
2024-03-22 04:00:00	55	5	0	0	5
2024-03-22 03:00:00	60	0	0	0	0
2024-03-22 02:00:00	50	10	0	0	10
2024-03-22 01:00:00	55	5	0	0	5
2024-03-22	55	5	0	0	5
2024-03-21 23:00:00	50	10	0	0	10
2024-03-21 22:00:00	60	0	0	0	0
2024-03-21 21:00:00	40	20	0	0	20
2024-03-21 20:00:00	30	10	20	0	30
2024-03-21 19:00:00	45	15	0	0	15
2024-03-21 18:00:00	45	15	0	0	15
2024-03-21 17:00:00	30	30	0	0	30
2024-03-21 16:00:00	55	5	0	0	5
2024-03-21 15:00:00	55	5	0	0	5
2024-03-21 14:00:00	60	0	0	0	0
2024-03-21 13:00:00	40	20	0	0	20
2024-03-21 12:00:00	50	10	0	0	10
2024-03-21 11:00:00	60	0	0	0	0
2024-03-21 10:00:00	45	15	0	0	15
2024-03-21 09:00:00	60	0	0	0	0
2024-03-21 08:00:00	50	10	0	0	10
2024-03-21 07:00:00	30	25	5	0	30
2024-03-21 06:00:00	50	10	0	0	10
2024-03-21 05:00:00	60	0	0	0	0
2024-03-21 04:00:00	55	5	0	0	5
2024-03-21 03:00:00	45	15	0	0	15
2024-03-21 02:00:00	50	10	0	0	10
2024-03-21 01:00:00	55	5	0	0	5
2024-03-21	55	5	0	0	5
2024-03-20 23:00:00	40	20	0	0	20
2024-03-20 22:00:00	50	10	0	0	10
2024-03-20 21:00:00	40	20	0	0	20
2024-03-20 20:00:00	45	15	0	0	15
2024-03-20 19:00:00	35	25	0	0	25
2024-03-20 18:00:00	40	10	10	0	20
2024-03-20 17:00:00	45	15	0	0	15
2024-03-20 16:00:00	60	0	0	0	0
2024-03-20 15:00:00	45	15	0	0	15
2024-03-20 14:00:00	45	15	0	0	15
2024-03-20 13:00:00	55	5	0	0	5
2024-03-20 12:00:00	60	0	0	0	0
2024-03-20 11:00:00	50	10	0	0	10
2024-03-20 10:00:00	55	5	0	0	5
2024-03-20 09:00:00	50	10	0	0	10
2024-03-20 08:00:00	40	20	0	0	20
2024-03-20 07:00:00	35	20	5	0	25
2024-03-20 06:00:00	45	15	0	0	15
2024-03-20 05:00:00	55	5	0	0	5
2024-03-20 04:00:00	60	0	0	0	0
2024-03-20 03:00:00	60	0	0	0	0
2024-03-20 02:00:00	55	5	0	0	5
2024-03-20 01:00:00	50	10	0	0	10
2024-03-20	45	15	0	0	15
2024-03-19 23:00:00	50	10	0	0	10
2024-03-19 22:00:00	45	15	0	0	15
2024-03-19 21:00:00	25	35	0	0	35
2024-03-19 20:00:00	10	50	0	0	50
2024-03-19 19:00:00	50	10	0	0	10
2024-03-19 18:00:00	50	10	0	0	10
2024-03-19 17:00:00	50	10	0	0	10
2024-03-19 16:00:00	55	5	0	0	5
2024-03-19 15:00:00	55	5	0	0	5
2024-03-19 14:00:00	60	0	0	0	0
2024-03-19 13:00:00	60	0	0	0	0
2024-03-19 12:00:00	60	0	0	0	0
2024-03-19 11:00:00	45	15	0	0	15
2024-03-19 10:00:00	35	25	0	0	25
2024-03-19 09:00:00	40	20	0	0	20
2024-03-19 08:00:00	45	15	0	0	15
2024-03-19 07:00:00	45	15	0	0	15
2024-03-19 06:00:00	45	5	10	0	15
2024-03-19 05:00:00	50	10	0	0	10
2024-03-19 04:00:00	50	10	0	0	10
2024-03-19 03:00:00	60	0	0	0	0
2024-03-19 02:00:00	60	0	0	0	0
2024-03-19 01:00:00	60	0	0	0	0
2024-03-19	55	5	0	0	5
2024-03-18 23:00:00	60	0	0	0	0
2024-03-18 22:00:00	50	10	0	0	10
2024-03-18 21:00:00	30	20	10	0	30
2024-03-18 20:00:00	40	20	0	0	20
2024-03-18 19:00:00	45	15	0	0	15
2024-03-18 18:00:00	20	20	20	0	40
2024-03-18 17:00:00	60	0	0	0	0
2024-03-18 16:00:00	50	10	0	0	10
2024-03-18 15:00:00	35	15	10	0	25
2024-03-18 14:00:00	55	5	0	0	5
2024-03-18 13:00:00	55	5	0	0	5
2024-03-18 12:00:00	50	10	0	0	10
2024-03-18 11:00:00	50	10	0	0	10
2024-03-18 10:00:00	15	30	15	0	45
2024-03-18 09:00:00	15	25	20	0	45
2024-03-18 08:00:00	35	20	5	0	25
2024-03-18 07:00:00	10	40	10	0	50
2024-03-18 06:00:00	35	20	5	0	25
2024-03-18 05:00:00	60	0	0	0	0
2024-03-18 04:00:00	60	0	0	0	0
2024-03-18 03:00:00	55	5	0	0	5
2024-03-18 02:00:00	60	0	0	0	0
2024-03-18 01:00:00	60	0	0	0	0
2024-03-18	55	5	0	0	5
2024-03-17 23:00:00	60	0	0	0	0
2024-03-17 22:00:00	25	30	5	0	35
2024-03-17 21:00:00	20	35	5	0	40
2024-03-17 20:00:00	55	5	0	0	5
2024-03-17 19:00:00	50	10	0	0	10
2024-03-17 18:00:00	40	15	0	5	20
2024-03-17 17:00:00	35	15	5	5	25
2024-03-17 16:00:00	55	5	0	0	5
2024-03-17 15:00:00	50	10	0	0	10
2024-03-17 14:00:00	45	15	0	0	15
2024-03-17 13:00:00	50	10	0	0	10
2024-03-17 12:00:00	50	10	0	0	10
2024-03-17 11:00:00	55	5	0	0	5
2024-03-17 10:00:00	45	15	0	0	15
2024-03-17 09:00:00	35	20	5	0	25
2024-03-17 08:00:00	45	15	0	0	15
2024-03-17 07:00:00	60	0	0	0	0
2024-03-17 06:00:00	60	0	0	0	0
2024-03-17 05:00:00	40	20	0	0	20
2024-03-17 04:00:00	45	15	0	0	15
2024-03-17 03:00:00	50	10	0	0	10
2024-03-17 02:00:00	60	0	0	0	0
2024-03-17 01:00:00	50	10	0	0	10
2024-03-17	55	5	0	0	5
2024-03-16 23:00:00	60	0	0	0	0
2024-03-16 22:00:00	45	15	0	0	15
2024-03-16 21:00:00	20	40	0	0	40
2024-03-16 20:00:00	45	15	0	0	15
2024-03-16 19:00:00	25	20	15	0	35
2024-03-16 18:00:00	40	20	0	0	20
2024-03-16 17:00:00	60	0	0	0	0
2024-03-16 16:00:00	45	15	0	0	15
2024-03-16 15:00:00	40	20	0	0	20
2024-03-16 14:00:00	55	5	0	0	5
2024-03-16 13:00:00	40	20	0	0	20
2024-03-16 12:00:00	60	0	0	0	0
2024-03-16 11:00:00	35	5	20	0	25
2024-03-16 10:00:00	40	20	0	0	20
2024-03-16 09:00:00	55	5	0	0	5
2024-03-16 08:00:00	60	0	0	0	0
2024-03-16 07:00:00	55	5	0	0	5
2024-03-16 06:00:00	55	5	0	0	5
2024-03-16 05:00:00	55	5	0	0	5
2024-03-16 04:00:00	55	5	0	0	5
2024-03-16 03:00:00	45	15	0	0	15
2024-03-16 02:00:00	60	0	0	0	0
2024-03-16 01:00:00	55	5	0	0	5
2024-03-16	60	0	0	0	0
2024-03-15 23:00:00	50	10	0	0	10
2024-03-15 22:00:00	40	20	0	0	20
2024-03-15 21:00:00	20	40	0	0	40
2024-03-15 20:00:00	40	20	0	0	20
2024-03-15 19:00:00	20	30	10	0	40
2024-03-15 18:00:00	60	0	0	0	0
2024-03-15 17:00:00	55	5	0	0	5
2024-03-15 16:00:00	45	15	0	0	15
2024-03-15 15:00:00	50	10	0	0	10
2024-03-15 14:00:00	50	10	0	0	10
2024-03-15 13:00:00	55	5	0	0	5
2024-03-15 12:00:00	55	5	0	0	5
2024-03-15 11:00:00	50	10	0	0	10
2024-03-15 10:00:00	60	0	0	0	0
2024-03-15 09:00:00	55	5	0	0	5
2024-03-15 08:00:00	35	25	0	0	25
2024-03-15 07:00:00	35	15	10	0	25
2024-03-15 06:00:00	55	5	0	0	5
2024-03-15 05:00:00	60	0	0	0	0
2024-03-15 04:00:00	45	15	0	0	15
2024-03-15 03:00:00	40	15	5	0	20
2024-03-15 02:00:00	60	0	0	0	0
2024-03-15 01:00:00	55	5	0	0	5
2024-03-15	50	10	0	0	10
2024-03-14 23:00:00	60	0	0	0	0
2024-03-14 22:00:00	45	15	0	0	15
2024-03-14 21:00:00	35	25	0	0	25
2024-03-14 20:00:00	15	35	10	0	45
2024-03-14 19:00:00	35	15	5	5	25
2024-03-14 18:00:00	15	30	15	0	45
2024-03-14 17:00:00	55	0	5	0	5
2024-03-14 16:00:00	55	5	0	0	5
2024-03-14 15:00:00	45	15	0	0	15
2024-03-14 14:00:00	35	10	5	10	25
2024-03-14 13:00:00	15	40	5	0	45
2024-03-14 12:00:00	40	20	0	0	20
2024-03-14 11:00:00	60	0	0	0	0
2024-03-14 10:00:00	55	5	0	0	5
2024-03-14 09:00:00	40	20	0	0	20
2024-03-14 08:00:00	60	0	0	0	0
2024-03-14 07:00:00	50	5	5	0	10
2024-03-14 06:00:00	0	10	0	0	10
2024-03-13 21:00:00	25	0	0	0	0
2024-03-13 20:00:00	30	30	0	0	30
2024-03-13 19:00:00	50	10	0	0	10
2024-03-13 18:00:00	35	20	5	0	25
2024-03-13 17:00:00	60	0	0	0	0
2024-03-13 16:00:00	50	10	0	0	10
2024-03-13 15:00:00	25	35	0	0	35
2024-03-13 14:00:00	35	25	0	0	25
2024-03-13 13:00:00	55	5	0	0	5
2024-03-13 12:00:00	60	0	0	0	0
2024-03-13 11:00:00	45	15	0	0	15
2024-03-13 10:00:00	55	5	0	0	5
2024-03-13 09:00:00	45	15	0	0	15
2024-03-13 08:00:00	50	10	0	0	10
2024-03-13 07:00:00	40	15	5	0	20
2024-03-13 06:00:00	45	15	0	0	15
2024-03-13 05:00:00	50	10	0	0	10
2024-03-13 04:00:00	55	5	0	0	5
2024-03-13 03:00:00	60	0	0	0	0
2024-03-13 02:00:00	55	5	0	0	5
2024-03-13 01:00:00	60	0	0	0	0
2024-03-13	60	0	0	0	0
2024-03-12 23:00:00	30	30	0	0	30
2024-03-12 22:00:00	45	15	0	0	15
2024-03-12 21:00:00	20	40	0	0	40
2024-03-12 20:00:00	30	25	5	0	30
2024-03-12 19:00:00	35	15	5	5	25
2024-03-12 18:00:00	30	25	0	5	30
2024-03-12 17:00:00	50	10	0	0	10
2024-03-12 16:00:00	55	5	0	0	5
2024-03-12 15:00:00	50	10	0	0	10
2024-03-12 14:00:00	50	10	0	0	10
2024-03-12 13:00:00	55	5	0	0	5
2024-03-12 12:00:00	50	10	0	0	10
2024-03-12 11:00:00	55	5	0	0	5
2024-03-12 10:00:00	55	5	0	0	5
2024-03-12 09:00:00	45	15	0	0	15
2024-03-12 08:00:00	10	40	10	0	50
2024-03-12 07:00:00	5	45	10	0	55
2024-03-12 06:00:00	55	5	0	0	5
2024-03-12 05:00:00	60	0	0	0	0
2024-03-12 04:00:00	55	5	0	0	5
2024-03-12 03:00:00	40	20	0	0	20
2024-03-12 02:00:00	60	0	0	0	0
2024-03-12 01:00:00	50	10	0	0	10
2024-03-12	55	5	0	0	5
2024-03-11 23:00:00	45	10	5	0	15
2024-03-11 22:00:00	20	30	10	0	40
2024-03-11 21:00:00	15	40	5	0	45
2024-03-11 20:00:00	10	45	5	0	50
2024-03-11 19:00:00	5	40	15	0	55
2024-03-11 18:00:00	55	5	0	0	5
2024-03-11 17:00:00	55	5	0	0	5
2024-03-11 16:00:00	60	0	0	0	0
2024-03-11 15:00:00	55	5	0	0	5
2024-03-11 14:00:00	45	10	5	0	15
2024-03-11 13:00:00	30	25	5	0	30
2024-03-11 12:00:00	30	30	0	0	30
2024-03-11 11:00:00	60	0	0	0	0
2024-03-11 10:00:00	55	5	0	0	5
2024-03-11 09:00:00	45	15	0	0	15
2024-03-11 08:00:00	20	40	0	0	40
2024-03-11 07:00:00	25	35	0	0	35
2024-03-11 06:00:00	45	15	0	0	15
2024-03-11 05:00:00	60	0	0	0	0
2024-03-11 04:00:00	55	5	0	0	5
2024-03-11 03:00:00	60	0	0	0	0
2024-03-11 02:00:00	50	10	0	0	10
2024-03-11 01:00:00	60	0	0	0	0
2024-03-11	60	0	0	0	0
2024-03-10 23:00:00	15	40	5	0	45
2024-03-10 22:00:00	30	30	0	0	30
2024-03-10 21:00:00	20	40	0	0	40
2024-03-10 20:00:00	35	25	0	0	25
2024-03-10 19:00:00	30	30	0	0	30
2024-03-10 18:00:00	30	30	0	0	30
2024-03-10 17:00:00	50	10	0	0	10
2024-03-10 16:00:00	25	35	0	0	35
2024-03-10 15:00:00	50	10	0	0	10
2024-03-10 14:00:00	30	30	0	0	30
2024-03-10 13:00:00	20	35	5	0	40
2024-03-10 12:00:00	55	5	0	0	5
2024-03-10 11:00:00	50	10	0	0	10
2024-03-10 10:00:00	35	25	0	0	25
2024-03-10 09:00:00	40	20	0	0	20
2024-03-10 08:00:00	25	30	5	0	35
2024-03-10 07:00:00	55	5	0	0	5
2024-03-10 06:00:00	55	5	0	0	5
2024-03-10 05:00:00	55	5	0	0	5
2024-03-10 04:00:00	60	0	0	0	0
2024-03-10 03:00:00	55	5	0	0	5
2024-03-10 02:00:00	55	5	0	0	5
2024-03-10 01:00:00	55	5	0	0	5
2024-03-10	60	0	0	0	0
2024-03-09 23:00:00	50	10	0	0	10
2024-03-09 22:00:00	20	35	5	0	40
2024-03-09 21:00:00	5	35	20	0	55
2024-03-09 20:00:00	25	35	0	0	35
2024-03-09 19:00:00	40	20	0	0	20
2024-03-09 18:00:00	45	15	0	0	15
2024-03-09 17:00:00	30	30	0	0	30
2024-03-09 16:00:00	60	0	0	0	0
2024-03-09 15:00:00	50	10	0	0	10
2024-03-09 14:00:00	25	35	0	0	35
2024-03-09 13:00:00	30	30	0	0	30
2024-03-09 12:00:00	40	10	5	5	20
2024-03-09 11:00:00	35	20	5	0	25
2024-03-09 10:00:00	55	5	0	0	5
2024-03-09 09:00:00	45	15	0	0	15
2024-03-09 08:00:00	40	20	0	0	20
2024-03-09 07:00:00	10	50	0	0	50
2024-03-09 06:00:00	55	5	0	0	5
2024-03-09 05:00:00	55	5	0	0	5
2024-03-09 04:00:00	60	0	0	0	0
2024-03-09 03:00:00	50	10	0	0	10
2024-03-09 02:00:00	60	0	0	0	0
2024-03-09 01:00:00	35	25	0	0	25
2024-03-09	60	0	0	0	0
2024-03-08 23:00:00	55	5	0	0	5
2024-03-08 22:00:00	30	30	0	0	30
2024-03-08 21:00:00	30	30	0	0	30
2024-03-08 20:00:00	0	60	0	0	60
2024-03-08 19:00:00	10	40	10	0	50
2024-03-08 18:00:00	35	25	0	0	25
2024-03-08 17:00:00	35	25	0	0	25
2024-03-08 16:00:00	35	25	0	0	25
2024-03-08 15:00:00	40	20	0	0	20
2024-03-08 14:00:00	45	15	0	0	15
2024-03-08 13:00:00	50	10	0	0	10
2024-03-08 12:00:00	25	30	5	0	35
2024-03-08 11:00:00	35	25	0	0	25
2024-03-08 10:00:00	45	10	5	0	15
2024-03-08 09:00:00	30	30	0	0	30
2024-03-08 08:00:00	40	15	5	0	20
2024-03-08 07:00:00	20	30	10	0	40
2024-03-08 06:00:00	55	5	0	0	5
2024-03-08 05:00:00	60	0	0	0	0
2024-03-08 04:00:00	50	10	0	0	10
2024-03-08 03:00:00	60	0	0	0	0
2024-03-08 02:00:00	60	0	0	0	0
2024-03-08 01:00:00	55	5	0	0	5
2024-03-08	45	15	0	0	15
2024-03-07 23:00:00	0	60	0	0	60
2024-03-07 22:00:00	0	40	20	0	60
2024-03-07 21:00:00	45	15	0	0	15
2024-03-07 20:00:00	35	25	0	0	25
2024-03-07 19:00:00	50	10	0	0	10
2024-03-07 18:00:00	45	15	0	0	15
2024-03-07 17:00:00	40	20	0	0	20
2024-03-07 16:00:00	55	5	0	0	5
2024-03-07 15:00:00	55	5	0	0	5
2024-03-07 14:00:00	60	0	0	0	0
2024-03-07 13:00:00	5	50	5	0	55
2024-03-07 12:00:00	40	20	0	0	20
2024-03-07 11:00:00	60	0	0	0	0
2024-03-07 10:00:00	55	5	0	0	5
2024-03-07 09:00:00	55	5	0	0	5
2024-03-07 08:00:00	30	25	5	0	30
2024-03-07 07:00:00	10	30	20	0	50
2024-03-07 06:00:00	40	20	0	0	20
2024-03-07 05:00:00	50	10	0	0	10
2024-03-07 04:00:00	55	5	0	0	5
2024-03-07 03:00:00	60	0	0	0	0
2024-03-07 02:00:00	55	5	0	0	5
2024-03-07 01:00:00	55	5	0	0	5
2024-03-07	55	5	0	0	5
2024-03-06 23:00:00	60	0	0	0	0
2024-03-06 22:00:00	30	25	5	0	30
2024-03-06 21:00:00	20	35	5	0	40
2024-03-06 20:00:00	20	40	0	0	40
2024-03-06 19:00:00	20	25	10	5	40
2024-03-06 18:00:00	35	20	5	0	25
2024-03-06 17:00:00	25	15	20	0	35
2024-03-06 16:00:00	55	5	0	0	5
2024-03-06 15:00:00	40	15	5	0	20
2024-03-06 14:00:00	20	30	10	0	40
2024-03-06 13:00:00	5	40	15	0	55
2024-03-06 12:00:00	55	5	0	0	5
2024-03-06 11:00:00	30	10	20	0	30
2024-03-06 10:00:00	55	5	0	0	5
2024-03-06 09:00:00	40	20	0	0	20
2024-03-06 08:00:00	40	20	0	0	20
2024-03-06 07:00:00	15	35	10	0	45
2024-03-06 06:00:00	60	0	0	0	0
2024-03-06 05:00:00	55	0	5	0	5
2024-03-06 04:00:00	60	0	0	0	0
2024-03-06 03:00:00	60	0	0	0	0
2024-03-06 02:00:00	60	0	0	0	0
2024-03-06 01:00:00	60	0	0	0	0
2024-03-06	55	5	0	0	5
2024-03-05 23:00:00	55	5	0	0	5
2024-03-05 22:00:00	25	35	0	0	35
2024-03-05 21:00:00	25	35	0	0	35
2024-03-05 20:00:00	40	15	5	0	20
2024-03-05 19:00:00	50	10	0	0	10
2024-03-05 18:00:00	45	15	0	0	15
2024-03-05 17:00:00	50	10	0	0	10
2024-03-05 16:00:00	50	10	0	0	10
2024-03-05 15:00:00	60	0	0	0	0
2024-03-05 14:00:00	40	20	0	0	20
2024-03-05 13:00:00	60	0	0	0	0
2024-03-05 12:00:00	50	10	0	0	10
2024-03-05 11:00:00	60	0	0	0	0
2024-03-05 10:00:00	55	5	0	0	5
2024-03-05 09:00:00	55	5	0	0	5
2024-03-05 08:00:00	20	30	10	0	40
2024-03-05 07:00:00	40	20	0	0	20
2024-03-05 06:00:00	30	25	5	0	30
2024-03-05 05:00:00	60	0	0	0	0
2024-03-05 04:00:00	60	0	0	0	0
2024-03-05 03:00:00	55	5	0	0	5
2024-03-05 02:00:00	60	0	0	0	0
2024-03-05 01:00:00	60	0	0	0	0
2024-03-05	55	5	0	0	5
2024-03-04 23:00:00	60	0	0	0	0
2024-03-04 22:00:00	30	25	5	0	30
2024-03-04 21:00:00	0	5	0	0	5
2024-03-04 07:00:00	5	30	5	0	35
2024-03-04 06:00:00	30	30	0	0	30
2024-03-04 05:00:00	60	0	0	0	0
2024-03-04 04:00:00	60	0	0	0	0
2024-03-04 03:00:00	60	0	0	0	0
2024-03-04 02:00:00	55	5	0	0	5
2024-03-04 01:00:00	60	0	0	0	0
2024-03-04	60	0	0	0	0
2024-03-03 23:00:00	55	5	0	0	5
2024-03-03 22:00:00	35	20	5	0	25
2024-03-03 21:00:00	15	30	15	0	45
2024-03-03 20:00:00	20	30	10	0	40
2024-03-03 19:00:00	45	15	0	0	15
2024-03-03 18:00:00	20	30	10	0	40
2024-03-03 17:00:00	50	10	0	0	10
2024-03-03 16:00:00	20	40	0	0	40
2024-03-03 15:00:00	30	30	0	0	30
2024-03-03 14:00:00	45	15	0	0	15
2024-03-03 13:00:00	40	20	0	0	20
2024-03-03 12:00:00	25	20	15	0	35
2024-03-03 11:00:00	5	55	0	0	55
2024-03-03 10:00:00	20	40	0	0	40
2024-03-03 09:00:00	45	15	0	0	15
2024-03-03 08:00:00	45	15	0	0	15
2024-03-03 07:00:00	0	60	0	0	60
2024-03-03 06:00:00	45	15	0	0	15
2024-03-03 05:00:00	60	0	0	0	0
2024-03-03 04:00:00	55	5	0	0	5
2024-03-03 03:00:00	55	5	0	0	5
2024-03-03 02:00:00	60	0	0	0	0
2024-03-03 01:00:00	55	5	0	0	5
2024-03-03	45	15	0	0	15
2024-03-02 23:00:00	60	0	0	0	0
2024-03-02 22:00:00	40	15	5	0	20
2024-03-02 21:00:00	60	0	0	0	0
2024-03-02 20:00:00	35	20	5	0	25
2024-03-02 19:00:00	30	10	10	10	30
2024-03-02 18:00:00	40	20	0	0	20
2024-03-02 17:00:00	40	20	0	0	20
2024-03-02 16:00:00	55	5	0	0	5
2024-03-02 15:00:00	50	10	0	0	10
2024-03-02 14:00:00	55	5	0	0	5
2024-03-02 13:00:00	25	25	10	0	35
2024-03-02 12:00:00	15	45	0	0	45
2024-03-02 11:00:00	55	5	0	0	5
2024-03-02 10:00:00	50	10	0	0	10
2024-03-02 09:00:00	45	15	0	0	15
2024-03-02 08:00:00	50	10	0	0	10
2024-03-02 07:00:00	20	40	0	0	40
2024-03-02 06:00:00	45	15	0	0	15
2024-03-02 05:00:00	45	15	0	0	15
2024-03-02 04:00:00	45	15	0	0	15
2024-03-02 03:00:00	45	15	0	0	15
2024-03-02 02:00:00	55	5	0	0	5
2024-03-02 01:00:00	55	5	0	0	5
2024-03-02	55	5	0	0	5
2024-03-01 23:00:00	45	15	0	0	15
2024-03-01 22:00:00	35	25	0	0	25
2024-03-01 21:00:00	25	35	0	0	35
2024-03-01 20:00:00	20	30	10	0	40
2024-03-01 19:00:00	30	20	10	0	30
2024-03-01 18:00:00	35	20	5	0	25
2024-03-01 17:00:00	50	10	0	0	10
2024-03-01 16:00:00	50	10	0	0	10
2024-03-01 15:00:00	45	15	0	0	15
2024-03-01 14:00:00	55	5	0	0	5
2024-03-01 13:00:00	45	15	0	0	15
2024-03-01 12:00:00	20	40	0	0	40
2024-03-01 11:00:00	45	15	0	0	15
2024-03-01 10:00:00	55	5	0	0	5
2024-03-01 09:00:00	55	5	0	0	5
2024-03-01 08:00:00	60	0	0	0	0
2024-03-01 07:00:00	25	15	20	0	35
2024-03-01 06:00:00	25	30	5	0	35
2024-03-01 05:00:00	50	10	0	0	10
2024-03-01 04:00:00	10	50	0	0	50
2024-03-01 03:00:00	60	0	0	0	0
2024-03-01 02:00:00	45	15	0	0	15
2024-03-01 01:00:00	30	30	0	0	30
2024-03-01	0	60	0	0	60
2024-02-29 23:00:00	15	45	0	0	45
2024-02-29 22:00:00	5	55	0	0	55
2024-02-29 21:00:00	20	40	0	0	40
2024-02-29 20:00:00	15	25	20	0	45
2024-02-29 19:00:00	45	15	0	0	15
2024-02-29 18:00:00	30	30	0	0	30
2024-02-29 17:00:00	35	25	0	0	25
2024-02-29 16:00:00	50	10	0	0	10
2024-02-29 15:00:00	60	0	0	0	0
2024-02-29 14:00:00	35	20	5	0	25
2024-02-29 13:00:00	20	40	0	0	40
2024-02-29 12:00:00	40	20	0	0	20
2024-02-29 11:00:00	20	40	0	0	40
2024-02-29 10:00:00	50	10	0	0	10
2024-02-29 09:00:00	55	0	5	0	5
2024-02-29 08:00:00	50	5	5	0	10
2024-02-29 07:00:00	25	15	20	0	35
2024-02-29 06:00:00	50	10	0	0	10
2024-02-29 05:00:00	55	5	0	0	5
2024-02-29 04:00:00	60	0	0	0	0
2024-02-29 03:00:00	50	10	0	0	10
2024-02-29 02:00:00	60	0	0	0	0
2024-02-29 01:00:00	40	20	0	0	20
2024-02-29	60	0	0	0	0
2024-02-28 23:00:00	25	35	0	0	35
2024-02-28 22:00:00	35	15	10	0	25
2024-02-28 21:00:00	20	40	0	0	40
2024-02-28 20:00:00	20	35	5	0	40
2024-02-28 19:00:00	25	25	10	0	35
2024-02-28 18:00:00	10	30	0	20	50
2024-02-28 17:00:00	40	20	0	0	20
2024-02-28 16:00:00	45	15	0	0	15
2024-02-28 15:00:00	45	10	5	0	15
2024-02-28 14:00:00	40	20	0	0	20
2024-02-28 13:00:00	60	0	0	0	0
2024-02-28 12:00:00	45	15	0	0	15
2024-02-28 11:00:00	55	5	0	0	5
2024-02-28 10:00:00	55	5	0	0	5
2024-02-28 09:00:00	35	20	5	0	25
2024-02-28 08:00:00	5	35	10	10	55
2024-02-28 07:00:00	25	20	15	0	35
2024-02-28 06:00:00	55	5	0	0	5
2024-02-28 05:00:00	55	5	0	0	5
2024-02-28 04:00:00	60	0	0	0	0
2024-02-28 03:00:00	55	5	0	0	5
2024-02-28 02:00:00	60	0	0	0	0
2024-02-28 01:00:00	60	0	0	0	0
2024-02-28	55	5	0	0	5
2024-02-27 23:00:00	60	0	0	0	0
2024-02-27 22:00:00	60	0	0	0	0
2024-02-27 21:00:00	10	50	0	0	50
2024-02-27 20:00:00	20	35	5	0	40
2024-02-27 19:00:00	45	5	0	10	15
2024-02-27 18:00:00	35	25	0	0	25
2024-02-27 17:00:00	45	15	0	0	15
2024-02-27 16:00:00	55	5	0	0	5
2024-02-27 15:00:00	50	10	0	0	10
2024-02-27 14:00:00	35	25	0	0	25
2024-02-27 13:00:00	10	45	5	0	50
2024-02-27 12:00:00	10	30	20	0	50
2024-02-27 11:00:00	60	0	0	0	0
2024-02-27 10:00:00	55	5	0	0	5
2024-02-27 09:00:00	40	20	0	0	20
2024-02-27 08:00:00	15	45	0	0	45
2024-02-27 07:00:00	5	40	15	0	55
2024-02-27 06:00:00	50	10	0	0	10
2024-02-27 05:00:00	60	0	0	0	0
2024-02-27 04:00:00	55	5	0	0	5
2024-02-27 03:00:00	60	0	0	0	0
2024-02-27 02:00:00	55	5	0	0	5
2024-02-27 01:00:00	55	5	0	0	5
2024-02-27	55	5	0	0	5
2024-02-26 23:00:00	45	10	5	0	15
2024-02-26 22:00:00	15	30	15	0	45
2024-02-26 21:00:00	30	20	10	0	30
2024-02-26 20:00:00	40	20	0	0	20
2024-02-26 19:00:00	30	15	15	0	30
2024-02-26 18:00:00	35	20	5	0	25
2024-02-26 17:00:00	45	15	0	0	15
2024-02-26 16:00:00	60	0	0	0	0
2024-02-26 15:00:00	50	10	0	0	10
2024-02-26 14:00:00	55	5	0	0	5
2024-02-26 13:00:00	50	10	0	0	10
2024-02-26 12:00:00	50	10	0	0	10
2024-02-26 11:00:00	60	0	0	0	0
2024-02-26 10:00:00	55	5	0	0	5
2024-02-26 09:00:00	60	0	0	0	0
2024-02-26 08:00:00	35	25	0	0	25
2024-02-26 07:00:00	15	20	25	0	45
2024-02-26 06:00:00	40	20	0	0	20
2024-02-26 05:00:00	60	0	0	0	0
2024-02-26 04:00:00	60	0	0	0	0
2024-02-26 03:00:00	60	0	0	0	0
2024-02-26 02:00:00	55	5	0	0	5
2024-02-26 01:00:00	50	10	0	0	10
2024-02-26	60	0	0	0	0
2024-02-25 23:00:00	55	5	0	0	5
2024-02-25 22:00:00	55	5	0	0	5
2024-02-25 21:00:00	15	40	5	0	45
2024-02-25 20:00:00	45	15	0	0	15
2024-02-25 19:00:00	55	5	0	0	5
2024-02-25 18:00:00	45	15	0	0	15
2024-02-25 17:00:00	35	25	0	0	25
2024-02-25 16:00:00	55	5	0	0	5
2024-02-25 15:00:00	60	0	0	0	0
2024-02-25 14:00:00	10	45	5	0	50
2024-02-25 13:00:00	30	20	10	0	30
2024-02-25 12:00:00	35	20	5	0	25
2024-02-25 11:00:00	50	10	0	0	10
2024-02-25 10:00:00	45	10	5	0	15
2024-02-25 09:00:00	25	35	0	0	35
2024-02-25 08:00:00	50	10	0	0	10
2024-02-25 07:00:00	55	5	0	0	5
2024-02-25 06:00:00	60	0	0	0	0
2024-02-25 05:00:00	60	0	0	0	0
2024-02-25 04:00:00	55	5	0	0	5
2024-02-25 03:00:00	60	0	0	0	0
2024-02-25 02:00:00	40	15	5	0	20
2024-02-25 01:00:00	50	10	0	0	10
2024-02-25	45	15	0	0	15
2024-02-24 23:00:00	60	0	0	0	0
2024-02-24 22:00:00	20	40	0	0	40
2024-02-24 21:00:00	20	20	20	0	40
2024-02-24 20:00:00	25	10	25	0	35
2024-02-24 19:00:00	35	10	15	0	25
2024-02-24 18:00:00	45	15	0	0	15
2024-02-24 17:00:00	30	30	0	0	30
2024-02-24 16:00:00	50	10	0	0	10
2024-02-24 15:00:00	5	45	10	0	55
2024-02-24 14:00:00	10	45	5	0	50
2024-02-24 13:00:00	45	15	0	0	15
2024-02-24 12:00:00	50	10	0	0	10
2024-02-24 11:00:00	15	25	15	5	45
2024-02-24 10:00:00	35	20	5	0	25
2024-02-24 09:00:00	25	35	0	0	35
2024-02-24 08:00:00	35	20	5	0	25
2024-02-24 07:00:00	0	35	5	0	40
2024-02-23 19:00:00	15	5	10	0	15
2024-02-23 18:00:00	45	15	0	0	15
2024-02-23 17:00:00	60	0	0	0	0
2024-02-23 16:00:00	60	0	0	0	0
2024-02-23 15:00:00	60	0	0	0	0
2024-02-23 14:00:00	60	0	0	0	0
2024-02-23 13:00:00	55	0	5	0	5
2024-02-23 12:00:00	35	20	5	0	25
2024-02-23 11:00:00	60	0	0	0	0
2024-02-23 10:00:00	60	0	0	0	0
2024-02-23 09:00:00	50	10	0	0	10
2024-02-23 08:00:00	30	20	5	5	30
2024-02-23 07:00:00	20	15	25	0	40
2024-02-23 06:00:00	35	20	5	0	25
2024-02-23 05:00:00	35	20	5	0	25
2024-02-23 04:00:00	60	0	0	0	0
2024-02-23 03:00:00	55	5	0	0	5
2024-02-23 02:00:00	60	0	0	0	0
2024-02-23 01:00:00	55	5	0	0	5
2024-02-23	60	0	0	0	0
2024-02-22 23:00:00	40	15	5	0	20
2024-02-22 22:00:00	5	35	20	0	55
2024-02-22 21:00:00	30	15	15	0	30
2024-02-22 20:00:00	35	20	5	0	25
2024-02-22 19:00:00	25	30	5	0	35
2024-02-22 18:00:00	50	10	0	0	10
2024-02-22 17:00:00	50	10	0	0	10
2024-02-22 16:00:00	40	20	0	0	20
2024-02-22 15:00:00	50	10	0	0	10
2024-02-22 14:00:00	55	5	0	0	5
2024-02-22 13:00:00	60	0	0	0	0
2024-02-22 12:00:00	50	10	0	0	10
2024-02-22 11:00:00	60	0	0	0	0
2024-02-22 10:00:00	50	10	0	0	10
2024-02-22 09:00:00	60	0	0	0	0
2024-02-22 08:00:00	60	0	0	0	0
2024-02-22 07:00:00	20	20	20	0	40
2024-02-22 06:00:00	25	35	0	0	35
2024-02-22 05:00:00	50	5	5	0	10
2024-02-22 04:00:00	60	0	0	0	0
2024-02-22 03:00:00	55	5	0	0	5
2024-02-22 02:00:00	60	0	0	0	0
2024-02-22 01:00:00	60	0	0	0	0
2024-02-22	60	0	0	0	0
2024-02-21 23:00:00	60	0	0	0	0
2024-02-21 22:00:00	20	40	0	0	40
2024-02-21 21:00:00	0	45	15	0	60
2024-02-21 20:00:00	20	30	10	0	40
2024-02-21 19:00:00	55	5	0	0	5
2024-02-21 18:00:00	20	10	15	15	40
2024-02-21 17:00:00	45	15	0	0	15
2024-02-21 16:00:00	60	0	0	0	0
2024-02-21 15:00:00	50	10	0	0	10
2024-02-21 14:00:00	25	30	5	0	35
2024-02-21 13:00:00	15	30	15	0	45
2024-02-21 12:00:00	55	5	0	0	5
2024-02-21 11:00:00	60	0	0	0	0
2024-02-21 10:00:00	55	5	0	0	5
2024-02-21 09:00:00	40	0	15	5	20
2024-02-21 08:00:00	30	20	10	0	30
2024-02-21 07:00:00	25	25	10	0	35
2024-02-21 06:00:00	20	25	15	0	40
2024-02-21 05:00:00	50	10	0	0	10
2024-02-21 04:00:00	50	10	0	0	10
2024-02-21 03:00:00	60	0	0	0	0
2024-02-21 02:00:00	55	5	0	0	5
2024-02-21 01:00:00	55	5	0	0	5
2024-02-21	60	0	0	0	0
2024-02-20 23:00:00	55	5	0	0	5
2024-02-20 22:00:00	30	30	0	0	30
2024-02-20 21:00:00	5	30	25	0	55
2024-02-20 20:00:00	40	20	0	0	20
2024-02-20 19:00:00	5	15	25	15	55
2024-02-20 18:00:00	45	10	5	0	15
2024-02-20 17:00:00	55	5	0	0	5
2024-02-20 16:00:00	60	0	0	0	0
2024-02-20 15:00:00	60	0	0	0	0
2024-02-20 14:00:00	55	5	0	0	5
2024-02-20 13:00:00	45	15	0	0	15
2024-02-20 12:00:00	60	0	0	0	0
2024-02-20 11:00:00	60	0	0	0	0
2024-02-20 10:00:00	50	10	0	0	10
2024-02-20 09:00:00	50	10	0	0	10
2024-02-20 08:00:00	25	30	5	0	35
2024-02-20 07:00:00	5	30	25	0	55
2024-02-20 06:00:00	30	30	0	0	30
2024-02-20 05:00:00	60	0	0	0	0
2024-02-20 04:00:00	55	5	0	0	5
2024-02-20 03:00:00	60	0	0	0	0
2024-02-20 02:00:00	60	0	0	0	0
2024-02-20 01:00:00	60	0	0	0	0
2024-02-20	45	10	5	0	15
2024-02-19 23:00:00	25	25	10	0	35
2024-02-19 22:00:00	25	25	10	0	35
2024-02-19 21:00:00	15	40	5	0	45
2024-02-19 20:00:00	10	20	30	0	50
2024-02-19 19:00:00	20	15	25	0	40
2024-02-19 18:00:00	40	20	0	0	20
2024-02-19 17:00:00	50	0	10	0	10
2024-02-19 16:00:00	60	0	0	0	0
2024-02-19 15:00:00	55	5	0	0	5
2024-02-19 14:00:00	55	5	0	0	5
2024-02-19 13:00:00	55	5	0	0	5
2024-02-19 12:00:00	55	5	0	0	5
2024-02-19 11:00:00	60	0	0	0	0
2024-02-19 10:00:00	50	5	5	0	10
2024-02-19 09:00:00	50	10	0	0	10
2024-02-19 08:00:00	20	20	20	0	40
2024-02-19 07:00:00	20	20	20	0	40
2024-02-19 06:00:00	25	30	5	0	35
2024-02-19 05:00:00	60	0	0	0	0
2024-02-19 04:00:00	60	0	0	0	0
2024-02-19 03:00:00	60	0	0	0	0
2024-02-19 02:00:00	60	0	0	0	0
2024-02-19 01:00:00	50	0	10	0	10
2024-02-19	60	0	0	0	0
2024-02-18 23:00:00	60	0	0	0	0
2024-02-18 22:00:00	10	50	0	0	50
2024-02-18 21:00:00	30	30	0	0	30
2024-02-18 20:00:00	5	45	10	0	55
2024-02-18 19:00:00	5	35	20	0	55
2024-02-18 18:00:00	15	25	20	0	45
2024-02-18 17:00:00	40	15	5	0	20
2024-02-18 16:00:00	50	10	0	0	10
2024-02-18 15:00:00	35	25	0	0	25
2024-02-18 14:00:00	10	50	0	0	50
2024-02-18 13:00:00	10	50	0	0	50
2024-02-18 12:00:00	45	15	0	0	15
2024-02-18 11:00:00	60	0	0	0	0
2024-02-18 10:00:00	15	25	10	10	45
2024-02-18 09:00:00	40	5	15	0	20
2024-02-18 08:00:00	55	5	0	0	5
2024-02-18 07:00:00	15	25	20	0	45
2024-02-18 06:00:00	60	0	0	0	0
2024-02-18 05:00:00	60	0	0	0	0
2024-02-18 04:00:00	60	0	0	0	0
2024-02-18 03:00:00	55	5	0	0	5
2024-02-18 02:00:00	55	5	0	0	5
2024-02-18 01:00:00	60	0	0	0	0
2024-02-18	40	10	10	0	20
2024-02-17 23:00:00	60	0	0	0	0
2024-02-17 22:00:00	30	20	10	0	30
2024-02-17 21:00:00	5	50	5	0	55
2024-02-17 20:00:00	30	25	5	0	30
2024-02-17 19:00:00	20	20	10	10	40
2024-02-17 18:00:00	10	35	15	0	50
2024-02-17 17:00:00	55	0	5	0	5
2024-02-17 16:00:00	50	10	0	0	10
2024-02-17 15:00:00	35	25	0	0	25
2024-02-17 14:00:00	5	50	5	0	55
2024-02-17 13:00:00	35	10	0	15	25
2024-02-17 12:00:00	40	15	5	0	20
2024-02-17 11:00:00	50	10	0	0	10
2024-02-17 10:00:00	55	5	0	0	5
2024-02-17 09:00:00	40	20	0	0	20
2024-02-17 08:00:00	25	30	5	0	35
2024-02-17 07:00:00	40	10	10	0	20
2024-02-17 06:00:00	60	0	0	0	0
2024-02-17 05:00:00	55	5	0	0	5
2024-02-17 04:00:00	60	0	0	0	0
2024-02-17 03:00:00	60	0	0	0	0
2024-02-17 02:00:00	60	0	0	0	0
2024-02-17 01:00:00	55	5	0	0	5
2024-02-17	55	5	0	0	5
2024-02-16 23:00:00	5	40	10	5	55
2024-02-16 22:00:00	0	60	0	0	60
2024-02-16 21:00:00	15	45	0	0	45
2024-02-16 20:00:00	10	40	10	0	50
2024-02-16 19:00:00	5	25	30	0	55
2024-02-16 18:00:00	45	5	10	0	15
2024-02-16 17:00:00	40	20	0	0	20
2024-02-16 16:00:00	55	5	0	0	5
2024-02-16 15:00:00	50	10	0	0	10
2024-02-16 14:00:00	60	0	0	0	0
2024-02-16 13:00:00	45	15	0	0	15
2024-02-16 12:00:00	60	0	0	0	0
2024-02-16 11:00:00	60	0	0	0	0
2024-02-16 10:00:00	55	5	0	0	5
2024-02-16 09:00:00	50	10	0	0	10
2024-02-16 08:00:00	50	0	10	0	10
2024-02-16 07:00:00	20	30	10	0	40
2024-02-16 06:00:00	20	30	10	0	40
2024-02-16 05:00:00	45	10	5	0	15
2024-02-16 04:00:00	60	0	0	0	0
2024-02-16 03:00:00	60	0	0	0	0
2024-02-16 02:00:00	60	0	0	0	0
2024-02-16 01:00:00	60	0	0	0	0
2024-02-16	55	5	0	0	5
2024-02-15 23:00:00	60	0	0	0	0
2024-02-15 22:00:00	5	45	10	0	55
2024-02-15 21:00:00	20	20	15	5	40
2024-02-15 20:00:00	45	15	0	0	15
2024-02-15 19:00:00	25	15	15	5	35
2024-02-15 18:00:00	50	10	0	0	10
2024-02-15 17:00:00	35	25	0	0	25
2024-02-15 16:00:00	60	0	0	0	0
2024-02-15 15:00:00	60	0	0	0	0
2024-02-15 14:00:00	55	5	0	0	5
2024-02-15 13:00:00	25	30	5	0	35
2024-02-15 12:00:00	50	0	10	0	10
2024-02-15 11:00:00	60	0	0	0	0
2024-02-15 10:00:00	60	0	0	0	0
2024-02-15 09:00:00	60	0	0	0	0
2024-02-15 08:00:00	50	10	0	0	10
2024-02-15 07:00:00	10	30	10	10	50
2024-02-15 06:00:00	55	0	5	0	5
2024-02-15 05:00:00	60	0	0	0	0
2024-02-15 04:00:00	60	0	0	0	0
2024-02-15 03:00:00	60	0	0	0	0
2024-02-15 02:00:00	60	0	0	0	0
2024-02-15 01:00:00	60	0	0	0	0
2024-02-15	60	0	0	0	0
2024-02-14 23:00:00	60	0	0	0	0
2024-02-14 22:00:00	30	25	5	0	30
2024-02-14 21:00:00	5	5	5	0	10
2024-02-14 08:00:00	0	5	10	0	15
2024-02-14 07:00:00	15	30	15	0	45
2024-02-14 06:00:00	55	0	5	0	5
2024-02-14 05:00:00	55	5	0	0	5
2024-02-14 04:00:00	60	0	0	0	0
2024-02-14 03:00:00	60	0	0	0	0
2024-02-14 02:00:00	60	0	0	0	0
2024-02-14 01:00:00	55	5	0	0	5
2024-02-14	60	0	0	0	0
2024-02-13 23:00:00	60	0	0	0	0
2024-02-13 22:00:00	60	0	0	0	0
2024-02-13 21:00:00	15	20	25	0	45
2024-02-13 20:00:00	15	40	5	0	45
2024-02-13 19:00:00	0	50	10	0	60
2024-02-13 18:00:00	25	15	20	0	35
2024-02-13 17:00:00	45	15	0	0	15
2024-02-13 16:00:00	55	5	0	0	5
2024-02-13 15:00:00	60	0	0	0	0
2024-02-13 14:00:00	55	5	0	0	5
2024-02-13 13:00:00	40	20	0	0	20
2024-02-13 12:00:00	25	20	5	10	35
2024-02-13 11:00:00	40	15	5	0	20
2024-02-13 10:00:00	55	5	0	0	5
2024-02-13 09:00:00	35	25	0	0	25
2024-02-13 08:00:00	45	15	0	0	15
2024-02-13 07:00:00	20	30	10	0	40
2024-02-13 06:00:00	45	10	5	0	15
2024-02-13 05:00:00	60	0	0	0	0
2024-02-13 04:00:00	55	5	0	0	5
2024-02-13 03:00:00	55	5	0	0	5
2024-02-13 02:00:00	55	5	0	0	5
2024-02-13 01:00:00	60	0	0	0	0
2024-02-13	45	5	10	0	15
2024-02-12 23:00:00	55	5	0	0	5
2024-02-12 22:00:00	55	5	0	0	5
2024-02-12 21:00:00	35	20	5	0	25
2024-02-12 20:00:00	5	25	20	10	55
2024-02-12 19:00:00	45	15	0	0	15
2024-02-12 18:00:00	25	30	5	0	35
2024-02-12 17:00:00	30	30	0	0	30
2024-02-12 16:00:00	60	0	0	0	0
2024-02-12 15:00:00	45	15	0	0	15
2024-02-12 14:00:00	5	55	0	0	55
2024-02-12 13:00:00	5	10	45	0	55
2024-02-12 12:00:00	30	30	0	0	30
2024-02-12 11:00:00	50	10	0	0	10
2024-02-12 10:00:00	40	20	0	0	20
2024-02-12 09:00:00	55	5	0	0	5
2024-02-12 08:00:00	50	10	0	0	10
2024-02-12 07:00:00	55	5	0	0	5
2024-02-12 06:00:00	45	15	0	0	15
2024-02-12 05:00:00	45	10	5	0	15
2024-02-12 04:00:00	60	0	0	0	0
2024-02-12 03:00:00	60	0	0	0	0
2024-02-12 02:00:00	50	10	0	0	10
2024-02-12 01:00:00	60	0	0	0	0
2024-02-12	60	0	0	0	0
2024-02-11 23:00:00	50	10	0	0	10
2024-02-11 22:00:00	50	10	0	0	10
2024-02-11 21:00:00	20	25	15	0	40
2024-02-11 20:00:00	15	20	20	5	45
2024-02-11 19:00:00	5	55	0	0	55
2024-02-11 18:00:00	20	30	10	0	40
2024-02-11 17:00:00	50	10	0	0	10
2024-02-11 16:00:00	50	0	10	0	10
2024-02-11 15:00:00	20	40	0	0	40
2024-02-11 14:00:00	60	0	0	0	0
2024-02-11 13:00:00	35	10	10	5	25
2024-02-11 12:00:00	40	20	0	0	20
2024-02-11 11:00:00	40	20	0	0	20
2024-02-11 10:00:00	35	15	10	0	25
2024-02-11 09:00:00	50	10	0	0	10
2024-02-11 08:00:00	50	10	0	0	10
2024-02-11 07:00:00	25	20	15	0	35
2024-02-11 06:00:00	50	5	5	0	10
2024-02-11 05:00:00	50	10	0	0	10
2024-02-11 04:00:00	60	0	0	0	0
2024-02-11 03:00:00	60	0	0	0	0
2024-02-11 02:00:00	50	10	0	0	10
2024-02-11 01:00:00	60	0	0	0	0
2024-02-11	60	0	0	0	0
2024-02-10 23:00:00	25	20	15	0	35
2024-02-10 22:00:00	5	25	30	0	55
2024-02-10 21:00:00	25	30	5	0	35
2024-02-10 20:00:00	30	30	0	0	30
2024-02-10 19:00:00	50	10	0	0	10
2024-02-10 18:00:00	20	30	10	0	40
2024-02-10 17:00:00	50	10	0	0	10
2024-02-10 16:00:00	60	0	0	0	0
2024-02-10 15:00:00	45	15	0	0	15
2024-02-10 14:00:00	5	35	15	5	55
2024-02-10 13:00:00	25	35	0	0	35
2024-02-10 12:00:00	5	40	10	5	55
2024-02-10 11:00:00	10	45	5	0	50
2024-02-10 10:00:00	50	5	5	0	10
2024-02-10 09:00:00	50	10	0	0	10
2024-02-10 08:00:00	35	20	5	0	25
2024-02-10 07:00:00	25	25	10	0	35
2024-02-10 06:00:00	50	10	0	0	10
2024-02-10 05:00:00	50	0	10	0	10
2024-02-10 04:00:00	60	0	0	0	0
2024-02-10 03:00:00	50	10	0	0	10
2024-02-10 02:00:00	55	5	0	0	5
2024-02-10 01:00:00	55	0	5	0	5
2024-02-10	60	0	0	0	0
2024-02-09 23:00:00	55	5	0	0	5
2024-02-09 22:00:00	10	30	20	0	50
2024-02-09 21:00:00	20	15	25	0	40
2024-02-09 20:00:00	45	15	0	0	15
2024-02-09 19:00:00	10	15	35	0	50
2024-02-09 18:00:00	45	15	0	0	15
2024-02-09 17:00:00	45	15	0	0	15
2024-02-09 16:00:00	55	5	0	0	5
2024-02-09 15:00:00	55	5	0	0	5
2024-02-09 14:00:00	50	10	0	0	10
2024-02-09 13:00:00	50	10	0	0	10
2024-02-09 12:00:00	60	0	0	0	0
2024-02-09 11:00:00	60	0	0	0	0
2024-02-09 10:00:00	60	0	0	0	0
2024-02-09 09:00:00	60	0	0	0	0
2024-02-09 08:00:00	20	40	0	0	40
2024-02-09 07:00:00	5	35	10	10	55
2024-02-09 06:00:00	40	15	5	0	20
2024-02-09 05:00:00	55	5	0	0	5
2024-02-09 04:00:00	60	0	0	0	0
2024-02-09 03:00:00	55	5	0	0	5
2024-02-09 02:00:00	60	0	0	0	0
2024-02-09 01:00:00	60	0	0	0	0
2024-02-09	50	10	0	0	10
2024-02-08 23:00:00	35	15	10	0	25
2024-02-08 22:00:00	20	40	0	0	40
2024-02-08 21:00:00	10	35	15	0	50
2024-02-08 20:00:00	20	10	25	5	40
2024-02-08 19:00:00	20	10	30	0	40
2024-02-08 18:00:00	45	15	0	0	15
2024-02-08 17:00:00	45	15	0	0	15
2024-02-08 16:00:00	50	5	5	0	10
2024-02-08 15:00:00	55	5	0	0	5
2024-02-08 14:00:00	60	0	0	0	0
2024-02-08 13:00:00	50	10	0	0	10
2024-02-08 12:00:00	55	5	0	0	5
2024-02-08 11:00:00	50	10	0	0	10
2024-02-08 10:00:00	60	0	0	0	0
2024-02-08 09:00:00	60	0	0	0	0
2024-02-08 08:00:00	40	10	10	0	20
2024-02-08 07:00:00	25	30	5	0	35
2024-02-08 06:00:00	20	30	10	0	40
2024-02-08 05:00:00	60	0	0	0	0
2024-02-08 04:00:00	55	5	0	0	5
2024-02-08 03:00:00	60	0	0	0	0
2024-02-08 02:00:00	55	5	0	0	5
2024-02-08 01:00:00	55	5	0	0	5
2024-02-08	60	0	0	0	0
2024-02-07 23:00:00	60	0	0	0	0
2024-02-07 22:00:00	30	20	10	0	30
2024-02-07 21:00:00	0	25	35	0	60
2024-02-07 20:00:00	35	15	10	0	25
2024-02-07 19:00:00	35	20	5	0	25
2024-02-07 18:00:00	35	25	0	0	25
2024-02-07 17:00:00	55	5	0	0	5
2024-02-07 16:00:00	50	10	0	0	10
2024-02-07 15:00:00	60	0	0	0	0
2024-02-07 14:00:00	15	45	0	0	45
2024-02-07 13:00:00	20	20	5	15	40
2024-02-07 12:00:00	55	5	0	0	5
2024-02-07 11:00:00	55	5	0	0	5
2024-02-07 10:00:00	50	10	0	0	10
2024-02-07 09:00:00	60	0	0	0	0
2024-02-07 08:00:00	45	15	0	0	15
2024-02-07 07:00:00	10	40	10	0	50
2024-02-07 06:00:00	25	25	10	0	35
2024-02-07 05:00:00	50	10	0	0	10
2024-02-07 04:00:00	60	0	0	0	0
2024-02-07 03:00:00	60	0	0	0	0
2024-02-07 02:00:00	60	0	0	0	0
2024-02-07 01:00:00	55	5	0	0	5
2024-02-07	60	0	0	0	0
2024-02-06 23:00:00	60	0	0	0	0
2024-02-06 22:00:00	20	35	5	0	40
2024-02-06 21:00:00	0	50	10	0	60
2024-02-06 20:00:00	20	30	10	0	40
2024-02-06 19:00:00	35	25	0	0	25
2024-02-06 18:00:00	20	25	10	5	40
2024-02-06 17:00:00	55	5	0	0	5
2024-02-06 16:00:00	55	5	0	0	5
2024-02-06 15:00:00	55	5	0	0	5
2024-02-06 14:00:00	60	0	0	0	0
2024-02-06 13:00:00	55	5	0	0	5
2024-02-06 12:00:00	55	5	0	0	5
2024-02-06 11:00:00	60	0	0	0	0
2024-02-06 10:00:00	60	0	0	0	0
2024-02-06 09:00:00	60	0	0	0	0
2024-02-06 08:00:00	20	30	10	0	40
2024-02-06 07:00:00	15	25	15	5	45
2024-02-06 06:00:00	30	25	5	0	30
2024-02-06 05:00:00	60	0	0	0	0
2024-02-06 04:00:00	60	0	0	0	0
2024-02-06 03:00:00	60	0	0	0	0
2024-02-06 02:00:00	55	5	0	0	5
2024-02-06 01:00:00	60	0	0	0	0
2024-02-06	60	0	0	0	0
2024-02-05 23:00:00	60	0	0	0	0
2024-02-05 22:00:00	20	30	10	0	40
2024-02-05 21:00:00	0	20	10	0	30
2024-02-05 06:00:00	25	5	0	0	5
2024-02-05 05:00:00	60	0	0	0	0
2024-02-05 04:00:00	60	0	0	0	0
2024-02-05 03:00:00	60	0	0	0	0
2024-02-05 02:00:00	60	0	0	0	0
2024-02-05 01:00:00	60	0	0	0	0
2024-02-05	60	0	0	0	0
2024-02-04 23:00:00	55	5	0	0	5
2024-02-04 22:00:00	60	0	0	0	0
2024-02-04 21:00:00	5	25	25	5	55
2024-02-04 20:00:00	5	30	10	15	55
2024-02-04 19:00:00	25	10	20	5	35
2024-02-04 18:00:00	10	40	10	0	50
2024-02-04 17:00:00	60	0	0	0	0
2024-02-04 16:00:00	40	20	0	0	20
2024-02-04 15:00:00	40	15	5	0	20
2024-02-04 14:00:00	10	50	0	0	50
2024-02-04 13:00:00	25	35	0	0	35
2024-02-04 12:00:00	5	40	15	0	55
2024-02-04 11:00:00	25	20	15	0	35
2024-02-04 10:00:00	35	15	5	5	25
2024-02-04 09:00:00	30	15	10	5	30
2024-02-04 08:00:00	35	25	0	0	25
2024-02-04 07:00:00	35	15	10	0	25
2024-02-04 06:00:00	60	0	0	0	0
2024-02-04 05:00:00	55	5	0	0	5
2024-02-04 04:00:00	60	0	0	0	0
2024-02-04 03:00:00	60	0	0	0	0
2024-02-04 02:00:00	60	0	0	0	0
2024-02-04 01:00:00	55	5	0	0	5
2024-02-04	35	10	10	5	25
2024-02-03 23:00:00	40	5	10	5	20
2024-02-03 22:00:00	45	15	0	0	15
2024-02-03 21:00:00	55	5	0	0	5
2024-02-03 20:00:00	50	10	0	0	10
2024-02-03 19:00:00	55	5	0	0	5
2024-02-03 18:00:00	25	35	0	0	35
2024-02-03 17:00:00	30	20	10	0	30
2024-02-03 16:00:00	5	15	20	20	55
2024-02-03 15:00:00	5	5	35	15	55
2024-02-03 14:00:00	25	30	5	0	35
2024-02-03 13:00:00	0	60	0	0	60
2024-02-03 12:00:00	15	25	20	0	45
2024-02-03 11:00:00	40	10	10	0	20
2024-02-03 10:00:00	35	25	0	0	25
2024-02-03 09:00:00	25	25	10	0	35
2024-02-03 08:00:00	15	35	10	0	45
2024-02-03 07:00:00	40	10	10	0	20
2024-02-03 06:00:00	40	20	0	0	20
2024-02-03 05:00:00	50	10	0	0	10
2024-02-03 04:00:00	60	0	0	0	0
2024-02-03 03:00:00	60	0	0	0	0
2024-02-03 02:00:00	60	0	0	0	0
2024-02-03 01:00:00	55	5	0	0	5
2024-02-03	45	10	5	0	15
2024-02-02 23:00:00	30	30	0	0	30
2024-02-02 22:00:00	25	35	0	0	35
2024-02-02 21:00:00	0	50	10	0	60
2024-02-02 20:00:00	10	20	15	15	50
2024-02-02 19:00:00	35	25	0	0	25
2024-02-02 18:00:00	25	25	10	0	35
2024-02-02 17:00:00	50	5	5	0	10
2024-02-02 16:00:00	40	20	0	0	20
2024-02-02 15:00:00	50	10	0	0	10
2024-02-02 14:00:00	45	5	10	0	15
2024-02-02 13:00:00	50	10	0	0	10
2024-02-02 12:00:00	55	5	0	0	5
2024-02-02 11:00:00	55	5	0	0	5
2024-02-02 10:00:00	55	5	0	0	5
2024-02-02 09:00:00	50	10	0	0	10
2024-02-02 08:00:00	5	35	20	0	55
2024-02-02 07:00:00	5	30	10	15	55
2024-02-02 06:00:00	15	35	10	0	45
2024-02-02 05:00:00	60	0	0	0	0
2024-02-02 04:00:00	60	0	0	0	0
2024-02-02 03:00:00	55	5	0	0	5
2024-02-02 02:00:00	55	5	0	0	5
2024-02-02 01:00:00	60	0	0	0	0
2024-02-02	60	0	0	0	0
2024-02-01 23:00:00	55	5	0	0	5
2024-02-01 22:00:00	20	35	0	5	40
2024-02-01 21:00:00	5	40	15	0	55
2024-02-01 20:00:00	20	35	5	0	40
2024-02-01 19:00:00	25	10	25	0	35
2024-02-01 18:00:00	25	25	10	0	35
2024-02-01 17:00:00	55	5	0	0	5
2024-02-01 16:00:00	60	0	0	0	0
2024-02-01 15:00:00	30	25	5	0	30
2024-02-01 14:00:00	50	5	5	0	10
2024-02-01 13:00:00	55	5	0	0	5
2024-02-01 12:00:00	55	5	0	0	5
2024-02-01 11:00:00	60	0	0	0	0
2024-02-01 10:00:00	55	0	5	0	5
2024-02-01 09:00:00	55	5	0	0	5
2024-02-01 08:00:00	20	10	30	0	40
2024-02-01 07:00:00	15	30	15	0	45
2024-02-01 06:00:00	30	10	20	0	30
2024-02-01 05:00:00	55	0	5	0	5
2024-02-01 04:00:00	60	0	0	0	0
2024-02-01 03:00:00	60	0	0	0	0
2024-02-01 02:00:00	60	0	0	0	0
2024-02-01 01:00:00	50	10	0	0	10
2024-02-01	50	10	0	0	10
2024-01-31 23:00:00	35	25	0	0	25
2024-01-31 22:00:00	0	55	5	0	60
2024-01-31 21:00:00	5	40	15	0	55
2024-01-31 20:00:00	30	20	10	0	30
2024-01-31 19:00:00	30	30	0	0	30
2024-01-31 18:00:00	20	20	10	10	40
2024-01-31 17:00:00	25	35	0	0	35
2024-01-31 16:00:00	40	15	5	0	20
2024-01-31 15:00:00	60	0	0	0	0
2024-01-31 14:00:00	50	10	0	0	10
2024-01-31 13:00:00	60	0	0	0	0
2024-01-31 12:00:00	25	35	0	0	35
2024-01-31 11:00:00	55	5	0	0	5
2024-01-31 10:00:00	50	10	0	0	10
2024-01-31 09:00:00	45	5	10	0	15
2024-01-31 08:00:00	10	5	30	15	50
2024-01-31 07:00:00	5	45	10	0	55
2024-01-31 06:00:00	30	25	5	0	30
2024-01-31 05:00:00	50	10	0	0	10
2024-01-31 04:00:00	60	0	0	0	0
2024-01-31 03:00:00	60	0	0	0	0
2024-01-31 02:00:00	55	5	0	0	5
2024-01-31 01:00:00	50	10	0	0	10
2024-01-31	55	5	0	0	5
2024-01-30 23:00:00	35	25	0	0	25
2024-01-30 22:00:00	5	30	25	0	55
2024-01-30 21:00:00	20	35	5	0	40
2024-01-30 20:00:00	20	20	10	10	40
2024-01-30 19:00:00	15	45	0	0	45
2024-01-30 18:00:00	30	10	20	0	30
2024-01-30 17:00:00	50	10	0	0	10
2024-01-30 16:00:00	25	30	5	0	35
2024-01-30 15:00:00	60	0	0	0	0
2024-01-30 14:00:00	40	20	0	0	20
2024-01-30 13:00:00	60	0	0	0	0
2024-01-30 12:00:00	30	10	20	0	30
2024-01-30 11:00:00	60	0	0	0	0
2024-01-30 10:00:00	55	5	0	0	5
2024-01-30 09:00:00	55	5	0	0	5
2024-01-30 08:00:00	35	25	0	0	25
2024-01-30 07:00:00	15	15	25	5	45
2024-01-30 06:00:00	55	5	0	0	5
2024-01-30 05:00:00	60	0	0	0	0
2024-01-30 04:00:00	60	0	0	0	0
2024-01-30 03:00:00	55	5	0	0	5
2024-01-30 02:00:00	55	5	0	0	5
2024-01-30 01:00:00	60	0	0	0	0
2024-01-30	30	25	5	0	30
2024-01-29 23:00:00	40	20	0	0	20
2024-01-29 22:00:00	0	45	15	0	60
2024-01-29 21:00:00	10	35	15	0	50
2024-01-29 20:00:00	15	30	15	0	45
2024-01-29 19:00:00	35	10	15	0	25
2024-01-29 18:00:00	20	25	15	0	40
2024-01-29 17:00:00	40	15	5	0	20
2024-01-29 16:00:00	45	5	10	0	15
2024-01-29 15:00:00	55	5	0	0	5
2024-01-29 14:00:00	55	5	0	0	5
2024-01-29 13:00:00	55	5	0	0	5
2024-01-29 12:00:00	45	5	10	0	15
2024-01-29 11:00:00	40	10	10	0	20
2024-01-29 10:00:00	10	35	15	0	50
2024-01-29 09:00:00	35	15	10	0	25
2024-01-29 08:00:00	20	35	5	0	40
2024-01-29 07:00:00	15	30	10	5	45
2024-01-29 06:00:00	40	15	5	0	20
2024-01-29 05:00:00	60	0	0	0	0
2024-01-29 04:00:00	60	0	0	0	0
2024-01-29 03:00:00	60	0	0	0	0
2024-01-29 02:00:00	50	10	0	0	10
2024-01-29 01:00:00	60	0	0	0	0
2024-01-29	55	5	0	0	5
2024-01-28 23:00:00	45	10	0	0	10
2024-01-28 22:00:00	20	40	0	0	40
2024-01-28 21:00:00	5	45	10	0	55
2024-01-28 20:00:00	25	30	5	0	35
2024-01-28 19:00:00	15	20	25	0	45
2024-01-28 18:00:00	10	25	20	5	50
2024-01-28 17:00:00	55	5	0	0	5
2024-01-28 16:00:00	50	10	0	0	10
2024-01-28 15:00:00	20	25	15	0	40
2024-01-28 14:00:00	0	50	10	0	60
2024-01-28 13:00:00	15	30	15	0	45
2024-01-28 12:00:00	15	15	30	0	45
2024-01-28 11:00:00	20	40	0	0	40
2024-01-28 10:00:00	15	25	20	0	45
2024-01-28 09:00:00	10	5	10	0	15
2024-01-27 21:00:00	0	20	15	0	35
2024-01-27 20:00:00	15	15	30	0	45
2024-01-27 19:00:00	25	15	20	0	35
2024-01-27 18:00:00	30	10	20	0	30
2024-01-27 17:00:00	50	10	0	0	10
2024-01-27 16:00:00	45	10	5	0	15
2024-01-27 15:00:00	50	5	5	0	10
2024-01-27 14:00:00	35	20	5	0	25
2024-01-27 13:00:00	25	20	15	0	35
2024-01-27 12:00:00	35	0	15	10	25
2024-01-27 11:00:00	55	5	0	0	5
2024-01-27 10:00:00	55	5	0	0	5
2024-01-27 09:00:00	50	10	0	0	10
2024-01-27 08:00:00	40	20	0	0	20
2024-01-27 07:00:00	15	20	20	5	45
2024-01-27 06:00:00	10	40	10	0	50
2024-01-27 05:00:00	10	40	10	0	50
2024-01-27 04:00:00	55	5	0	0	5
2024-01-27 03:00:00	60	0	0	0	0
2024-01-27 02:00:00	60	0	0	0	0
2024-01-27 01:00:00	55	0	5	0	5
2024-01-27	50	10	0	0	10
2024-01-26 23:00:00	60	0	0	0	0
2024-01-26 22:00:00	10	45	5	0	50
2024-01-26 21:00:00	0	35	25	0	60
2024-01-26 20:00:00	5	35	15	5	55
2024-01-26 19:00:00	10	15	20	15	50
2024-01-26 18:00:00	20	25	15	0	40
2024-01-26 17:00:00	55	5	0	0	5
2024-01-26 16:00:00	60	0	0	0	0
2024-01-26 15:00:00	60	0	0	0	0
2024-01-26 14:00:00	50	0	10	0	10
2024-01-26 13:00:00	30	15	15	0	30
2024-01-26 12:00:00	35	15	10	0	25
2024-01-26 11:00:00	55	5	0	0	5
2024-01-26 10:00:00	55	5	0	0	5
2024-01-26 09:00:00	50	5	5	0	10
2024-01-26 08:00:00	10	25	25	0	50
2024-01-26 07:00:00	10	25	10	15	50
2024-01-26 06:00:00	20	25	15	0	40
2024-01-26 05:00:00	50	5	5	0	10
2024-01-26 04:00:00	60	0	0	0	0
2024-01-26 03:00:00	60	0	0	0	0
2024-01-26 02:00:00	55	5	0	0	5
2024-01-26 01:00:00	60	0	0	0	0
2024-01-26	60	0	0	0	0
2024-01-25 23:00:00	60	0	0	0	0
2024-01-25 22:00:00	35	25	0	0	25
2024-01-25 21:00:00	0	45	15	0	60
2024-01-25 20:00:00	0	50	10	0	60
2024-01-25 19:00:00	5	20	35	0	55
2024-01-25 18:00:00	40	20	0	0	20
2024-01-25 17:00:00	25	30	5	0	35
2024-01-25 16:00:00	60	0	0	0	0
2024-01-25 15:00:00	60	0	0	0	0
2024-01-25 14:00:00	60	0	0	0	0
2024-01-25 13:00:00	10	40	10	0	50
2024-01-25 12:00:00	25	20	15	0	35
2024-01-25 11:00:00	50	5	5	0	10
2024-01-25 10:00:00	30	15	15	0	30
2024-01-25 09:00:00	35	25	0	0	25
2024-01-25 08:00:00	35	15	10	0	25
2024-01-25 07:00:00	0	10	40	10	60
2024-01-25 06:00:00	25	25	10	0	35
2024-01-25 05:00:00	40	15	5	0	20
2024-01-25 04:00:00	60	0	0	0	0
2024-01-25 03:00:00	60	0	0	0	0
2024-01-25 02:00:00	60	0	0	0	0
2024-01-25 01:00:00	55	5	0	0	5
2024-01-25	60	0	0	0	0
2024-01-24 23:00:00	15	30	15	0	45
2024-01-24 22:00:00	15	40	5	0	45
2024-01-24 21:00:00	0	45	15	0	60
2024-01-24 20:00:00	15	45	0	0	45
2024-01-24 19:00:00	40	10	10	0	20
2024-01-24 18:00:00	25	10	25	0	35
2024-01-24 17:00:00	50	0	10	0	10
2024-01-24 16:00:00	50	10	0	0	10
2024-01-24 15:00:00	60	0	0	0	0
2024-01-24 14:00:00	55	5	0	0	5
2024-01-24 13:00:00	50	10	0	0	10
2024-01-24 12:00:00	60	0	0	0	0
2024-01-24 11:00:00	60	0	0	0	0
2024-01-24 10:00:00	60	0	0	0	0
2024-01-24 09:00:00	50	10	0	0	10
2024-01-24 08:00:00	30	10	0	20	30
2024-01-24 07:00:00	0	50	10	0	60
2024-01-24 06:00:00	5	30	25	0	55
2024-01-24 05:00:00	50	5	5	0	10
2024-01-24 04:00:00	60	0	0	0	0
2024-01-24 03:00:00	60	0	0	0	0
2024-01-24 02:00:00	55	5	0	0	5
2024-01-24 01:00:00	60	0	0	0	0
2024-01-24	60	0	0	0	0
2024-01-23 23:00:00	60	0	0	0	0
2024-01-23 22:00:00	35	25	0	0	25
2024-01-23 21:00:00	5	45	10	0	55
2024-01-23 20:00:00	5	30	25	0	55
2024-01-23 19:00:00	20	20	20	0	40
2024-01-23 18:00:00	20	30	10	0	40
2024-01-23 17:00:00	60	0	0	0	0
2024-01-23 16:00:00	50	10	0	0	10
2024-01-23 15:00:00	35	15	10	0	25
2024-01-23 14:00:00	40	20	0	0	20
2024-01-23 13:00:00	5	55	0	0	55
2024-01-23 12:00:00	40	20	0	0	20
2024-01-23 11:00:00	55	5	0	0	5
2024-01-23 10:00:00	55	5	0	0	5
2024-01-23 09:00:00	40	20	0	0	20
2024-01-23 08:00:00	15	35	10	0	45
2024-01-23 07:00:00	35	20	5	0	25
2024-01-23 06:00:00	20	25	15	0	40
2024-01-23 05:00:00	60	0	0	0	0
2024-01-23 04:00:00	60	0	0	0	0
2024-01-23 03:00:00	60	0	0	0	0
2024-01-23 02:00:00	55	5	0	0	5
2024-01-23 01:00:00	60	0	0	0	0
2024-01-23	55	5	0	0	5
2024-01-22 23:00:00	15	40	5	0	45
2024-01-22 22:00:00	0	60	0	0	60
2024-01-22 21:00:00	0	30	25	5	60
2024-01-22 20:00:00	30	15	15	0	30
2024-01-22 19:00:00	30	25	5	0	30
2024-01-22 18:00:00	45	10	5	0	15
2024-01-22 17:00:00	45	15	0	0	15
2024-01-22 16:00:00	50	10	0	0	10
2024-01-22 15:00:00	60	0	0	0	0
2024-01-22 14:00:00	55	5	0	0	5
2024-01-22 13:00:00	60	0	0	0	0
2024-01-22 12:00:00	45	10	5	0	15
2024-01-22 11:00:00	60	0	0	0	0
2024-01-22 10:00:00	55	5	0	0	5
2024-01-22 09:00:00	35	25	0	0	25
2024-01-22 08:00:00	15	30	15	0	45
2024-01-22 07:00:00	20	5	30	5	40
2024-01-22 06:00:00	35	15	10	0	25
2024-01-22 05:00:00	50	5	5	0	10
2024-01-22 04:00:00	60	0	0	0	0
2024-01-22 03:00:00	60	0	0	0	0
2024-01-22 02:00:00	55	5	0	0	5
2024-01-22 01:00:00	60	0	0	0	0
2024-01-22	60	0	0	0	0
2024-01-21 23:00:00	60	0	0	0	0
2024-01-21 22:00:00	40	20	0	0	20
2024-01-21 21:00:00	25	25	10	0	35
2024-01-21 20:00:00	0	40	20	0	60
2024-01-21 19:00:00	10	20	20	10	50
2024-01-21 18:00:00	30	15	15	0	30
2024-01-21 17:00:00	60	0	0	0	0
2024-01-21 16:00:00	55	5	0	0	5
2024-01-21 15:00:00	60	0	0	0	0
2024-01-21 14:00:00	60	0	0	0	0
2024-01-21 13:00:00	55	5	0	0	5
2024-01-21 12:00:00	15	25	15	5	45
2024-01-21 11:00:00	45	0	5	10	15
2024-01-21 10:00:00	60	0	0	0	0
2024-01-21 09:00:00	20	20	20	0	40
2024-01-21 08:00:00	10	25	25	0	50
2024-01-21 07:00:00	60	0	0	0	0
2024-01-21 06:00:00	55	5	0	0	5
2024-01-21 05:00:00	60	0	0	0	0
2024-01-21 04:00:00	55	5	0	0	5
2024-01-21 03:00:00	60	0	0	0	0
2024-01-21 02:00:00	55	5	0	0	5
2024-01-21 01:00:00	60	0	0	0	0
2024-01-21	60	0	0	0	0
2024-01-20 23:00:00	55	5	0	0	5
2024-01-20 22:00:00	35	25	0	0	25
2024-01-20 21:00:00	10	30	20	0	50
2024-01-20 20:00:00	20	25	15	0	40
2024-01-20 19:00:00	55	5	0	0	5
2024-01-20 18:00:00	15	15	15	15	45
2024-01-20 17:00:00	15	30	15	0	45
2024-01-20 16:00:00	50	10	0	0	10
2024-01-20 15:00:00	0	45	15	0	60
2024-01-20 14:00:00	0	50	10	0	60
2024-01-20 13:00:00	0	40	15	5	60
2024-01-20 12:00:00	0	20	20	20	60
2024-01-20 11:00:00	5	35	15	5	55
2024-01-20 10:00:00	30	30	0	0	30
2024-01-20 09:00:00	25	20	15	0	35
2024-01-20 08:00:00	5	35	20	0	55
2024-01-20 07:00:00	40	15	5	0	20
2024-01-20 06:00:00	45	15	0	0	15
2024-01-20 05:00:00	60	0	0	0	0
2024-01-20 04:00:00	60	0	0	0	0
2024-01-20 03:00:00	55	5	0	0	5
2024-01-20 02:00:00	60	0	0	0	0
2024-01-20 01:00:00	60	0	0	0	0
2024-01-20	50	10	0	0	10
2024-01-19 23:00:00	20	30	10	0	40
2024-01-19 22:00:00	50	10	0	0	10
2024-01-19 21:00:00	60	0	0	0	0
2024-01-19 20:00:00	40	15	5	0	20
2024-01-19 19:00:00	0	30	30	0	60
2024-01-19 18:00:00	50	5	5	0	10
2024-01-19 17:00:00	50	10	0	0	10
2024-01-19 16:00:00	50	10	0	0	10
2024-01-19 15:00:00	50	5	5	0	10
2024-01-19 14:00:00	60	0	0	0	0
2024-01-19 13:00:00	30	25	5	0	30
2024-01-19 12:00:00	40	20	0	0	20
2024-01-19 11:00:00	60	0	0	0	0
2024-01-19 10:00:00	40	20	0	0	20
2024-01-19 09:00:00	40	15	5	0	20
2024-01-19 08:00:00	25	15	20	0	35
2024-01-19 07:00:00	5	25	15	15	55
2024-01-19 06:00:00	45	15	0	0	15
2024-01-19 05:00:00	60	0	0	0	0
2024-01-19 04:00:00	60	0	0	0	0
2024-01-19 03:00:00	60	0	0	0	0
2024-01-19 02:00:00	55	5	0	0	5
2024-01-19 01:00:00	60	0	0	0	0
2024-01-19	60	0	0	0	0
2024-01-18 23:00:00	10	35	15	0	50
2024-01-18 22:00:00	0	60	0	0	60
2024-01-18 21:00:00	5	50	5	0	55
2024-01-18 20:00:00	20	10	30	0	40
2024-01-18 19:00:00	0	0	0	5	5
2024-01-18 06:00:00	5	0	0	0	0
2024-01-18 05:00:00	55	5	0	0	5
2024-01-18 04:00:00	55	5	0	0	5
2024-01-18 03:00:00	60	0	0	0	0
2024-01-18 02:00:00	55	5	0	0	5
2024-01-18 01:00:00	60	0	0	0	0
2024-01-18	60	0	0	0	0
2024-01-17 23:00:00	30	30	0	0	30
2024-01-17 22:00:00	0	40	20	0	60
2024-01-17 21:00:00	10	30	15	5	50
2024-01-17 20:00:00	55	5	0	0	5
2024-01-17 19:00:00	15	25	20	0	45
2024-01-17 18:00:00	40	20	0	0	20
2024-01-17 17:00:00	50	10	0	0	10
2024-01-17 16:00:00	60	0	0	0	0
2024-01-17 15:00:00	50	10	0	0	10
2024-01-17 14:00:00	55	5	0	0	5
2024-01-17 13:00:00	60	0	0	0	0
2024-01-17 12:00:00	50	10	0	0	10
2024-01-17 11:00:00	60	0	0	0	0
2024-01-17 10:00:00	60	0	0	0	0
2024-01-17 09:00:00	60	0	0	0	0
2024-01-17 08:00:00	35	10	15	0	25
2024-01-17 07:00:00	40	10	10	0	20
2024-01-17 06:00:00	25	20	15	0	35
2024-01-17 05:00:00	60	0	0	0	0
2024-01-17 04:00:00	60	0	0	0	0
2024-01-17 03:00:00	55	5	0	0	5
2024-01-17 02:00:00	60	0	0	0	0
2024-01-17 01:00:00	60	0	0	0	0
2024-01-17	50	5	5	0	10
2024-01-16 23:00:00	40	15	5	0	20
2024-01-16 22:00:00	45	15	0	0	15
2024-01-16 21:00:00	5	30	25	0	55
2024-01-16 20:00:00	10	35	15	0	50
2024-01-16 19:00:00	40	15	5	0	20
2024-01-16 18:00:00	10	30	15	5	50
2024-01-16 17:00:00	50	10	0	0	10
2024-01-16 16:00:00	60	0	0	0	0
2024-01-16 15:00:00	60	0	0	0	0
2024-01-16 14:00:00	30	20	10	0	30
2024-01-16 13:00:00	50	10	0	0	10
2024-01-16 12:00:00	50	10	0	0	10
2024-01-16 11:00:00	60	0	0	0	0
2024-01-16 10:00:00	60	0	0	0	0
2024-01-16 09:00:00	60	0	0	0	0
2024-01-16 08:00:00	45	10	5	0	15
2024-01-16 07:00:00	5	25	25	5	55
2024-01-16 06:00:00	60	0	0	0	0
2024-01-16 05:00:00	50	10	0	0	10
2024-01-16 04:00:00	60	0	0	0	0
2024-01-16 03:00:00	60	0	0	0	0
2024-01-16 02:00:00	55	5	0	0	5
2024-01-16 01:00:00	60	0	0	0	0
2024-01-16	60	0	0	0	0
2024-01-15 23:00:00	40	20	0	0	20
2024-01-15 22:00:00	0	45	15	0	60
2024-01-15 21:00:00	0	40	20	0	60
2024-01-15 20:00:00	0	25	35	0	60
2024-01-15 19:00:00	5	40	15	0	55
2024-01-15 18:00:00	5	50	5	0	55
2024-01-15 17:00:00	25	35	0	0	35
2024-01-15 16:00:00	55	5	0	0	5
2024-01-15 15:00:00	55	5	0	0	5
2024-01-15 14:00:00	50	10	0	0	10
2024-01-15 13:00:00	40	20	0	0	20
2024-01-15 12:00:00	60	0	0	0	0
2024-01-15 11:00:00	60	0	0	0	0
2024-01-15 10:00:00	55	5	0	0	5
2024-01-15 09:00:00	55	5	0	0	5
2024-01-15 08:00:00	20	25	15	0	40
2024-01-15 07:00:00	10	15	20	15	50
2024-01-15 06:00:00	40	15	5	0	20
2024-01-15 05:00:00	60	0	0	0	0
2024-01-15 04:00:00	55	5	0	0	5
2024-01-15 03:00:00	60	0	0	0	0
2024-01-15 02:00:00	60	0	0	0	0
2024-01-15 01:00:00	60	0	0	0	0
2024-01-15	55	5	0	0	5
2024-01-14 23:00:00	60	0	0	0	0
2024-01-14 22:00:00	15	30	10	5	45
2024-01-14 21:00:00	0	45	10	5	60
2024-01-14 20:00:00	15	20	25	0	45
2024-01-14 19:00:00	40	5	15	0	20
2024-01-14 18:00:00	20	15	15	10	40
2024-01-14 17:00:00	15	30	15	0	45
2024-01-14 16:00:00	55	5	0	0	5
2024-01-14 15:00:00	30	20	10	0	30
2024-01-14 14:00:00	0	50	10	0	60
2024-01-14 13:00:00	5	25	30	0	55
2024-01-14 12:00:00	55	5	0	0	5
2024-01-14 11:00:00	35	15	10	0	25
2024-01-14 10:00:00	10	10	30	10	50
2024-01-14 09:00:00	20	15	25	0	40
2024-01-14 08:00:00	60	0	0	0	0
2024-01-14 07:00:00	55	5	0	0	5
2024-01-14 06:00:00	50	10	0	0	10
2024-01-14 05:00:00	60	0	0	0	0
2024-01-14 04:00:00	60	0	0	0	0
2024-01-14 03:00:00	60	0	0	0	0
2024-01-14 02:00:00	40	15	5	0	20
2024-01-14 01:00:00	40	15	5	0	20
2024-01-14	45	15	0	0	15
2024-01-13 23:00:00	15	10	15	20	45
2024-01-13 22:00:00	10	30	20	0	50
2024-01-13 21:00:00	15	20	25	0	45
2024-01-13 20:00:00	15	45	0	0	45
2024-01-13 19:00:00	5	15	30	10	55
2024-01-13 18:00:00	0	40	20	0	60
2024-01-13 17:00:00	10	35	15	0	50
2024-01-13 16:00:00	45	15	0	0	15
2024-01-13 15:00:00	15	25	20	0	45
2024-01-13 14:00:00	0	50	10	0	60
2024-01-13 13:00:00	0	35	25	0	60
2024-01-13 12:00:00	40	15	5	0	20
2024-01-13 11:00:00	35	15	10	0	25
2024-01-13 10:00:00	5	30	25	0	55
2024-01-13 09:00:00	5	30	25	0	55
2024-01-13 08:00:00	55	0	5	0	5
2024-01-13 07:00:00	55	0	5	0	5
2024-01-13 06:00:00	55	5	0	0	5
2024-01-13 05:00:00	55	5	0	0	5
2024-01-13 04:00:00	55	0	5	0	5
2024-01-13 03:00:00	55	5	0	0	5
2024-01-13 02:00:00	55	5	0	0	5
2024-01-13 01:00:00	60	0	0	0	0
2024-01-13	40	20	0	0	20
2024-01-12 23:00:00	25	25	10	0	35
2024-01-12 22:00:00	0	55	5	0	60
2024-01-12 21:00:00	45	15	0	0	15
2024-01-12 20:00:00	15	15	30	0	45
2024-01-12 19:00:00	0	5	55	0	60
2024-01-12 18:00:00	25	25	5	0	30
2024-01-12 17:00:00	35	20	5	0	25
2024-01-12 16:00:00	55	5	0	0	5
2024-01-12 15:00:00	50	10	0	0	10
2024-01-12 14:00:00	60	0	0	0	0
2024-01-12 13:00:00	45	15	0	0	15
2024-01-12 12:00:00	20	30	10	0	40
2024-01-12 11:00:00	35	10	15	0	25
2024-01-12 10:00:00	25	25	10	0	35
2024-01-12 09:00:00	30	20	10	0	30
2024-01-12 08:00:00	20	15	25	0	40
2024-01-12 07:00:00	5	20	25	10	55
2024-01-12 06:00:00	10	25	25	0	50
2024-01-12 05:00:00	30	25	5	0	30
2024-01-12 04:00:00	60	0	0	0	0
2024-01-12 03:00:00	60	0	0	0	0
2024-01-12 02:00:00	60	0	0	0	0
2024-01-12 01:00:00	55	5	0	0	5
2024-01-12	60	0	0	0	0
2024-01-11 23:00:00	60	0	0	0	0
2024-01-11 22:00:00	20	40	0	0	40
2024-01-11 21:00:00	5	20	30	5	55
2024-01-11 20:00:00	5	15	40	0	55
2024-01-11 19:00:00	0	25	35	0	60
2024-01-11 18:00:00	30	30	0	0	30
2024-01-11 17:00:00	40	20	0	0	20
2024-01-11 16:00:00	40	20	0	0	20
2024-01-11 15:00:00	60	0	0	0	0
2024-01-11 14:00:00	55	5	0	0	5
2024-01-11 13:00:00	60	0	0	0	0
2024-01-11 12:00:00	60	0	0	0	0
2024-01-11 11:00:00	60	0	0	0	0
2024-01-11 10:00:00	55	5	0	0	5
2024-01-11 09:00:00	60	0	0	0	0
2024-01-11 08:00:00	10	30	5	15	50
2024-01-11 07:00:00	55	0	5	0	5
2024-01-11 06:00:00	5	30	25	0	55
2024-01-11 05:00:00	60	0	0	0	0
2024-01-11 04:00:00	60	0	0	0	0
2024-01-11 03:00:00	55	5	0	0	5
2024-01-11 02:00:00	55	5	0	0	5
2024-01-11 01:00:00	60	0	0	0	0
2024-01-11	60	0	0	0	0
2024-01-10 23:00:00	50	10	0	0	10
2024-01-10 22:00:00	25	30	5	0	35
2024-01-10 21:00:00	10	30	15	5	50
2024-01-10 20:00:00	20	25	15	0	40
2024-01-10 19:00:00	5	30	25	0	55
2024-01-10 18:00:00	0	15	35	10	60
2024-01-10 17:00:00	40	20	0	0	20
2024-01-10 16:00:00	50	0	10	0	10
2024-01-10 15:00:00	60	0	0	0	0
2024-01-10 14:00:00	30	5	5	0	10
2024-01-10 12:00:00	20	10	15	0	25
2024-01-10 11:00:00	50	10	0	0	10
2024-01-10 10:00:00	60	0	0	0	0
2024-01-10 09:00:00	50	10	0	0	10
2024-01-10 08:00:00	0	35	25	0	60
2024-01-10 07:00:00	20	35	5	0	40
2024-01-10 06:00:00	20	30	10	0	40
2024-01-10 05:00:00	55	5	0	0	5
2024-01-10 04:00:00	55	5	0	0	5
2024-01-10 03:00:00	60	0	0	0	0
2024-01-10 02:00:00	55	5	0	0	5
2024-01-10 01:00:00	55	5	0	0	5
2024-01-10	60	0	0	0	0
2024-01-09 23:00:00	50	5	5	0	10
2024-01-09 22:00:00	20	30	10	0	40
2024-01-09 21:00:00	20	25	15	0	40
2024-01-09 20:00:00	10	25	25	0	50
2024-01-09 19:00:00	10	20	20	10	50
2024-01-09 18:00:00	10	45	5	0	50
2024-01-09 17:00:00	30	20	10	0	30
2024-01-09 16:00:00	55	5	0	0	5
2024-01-09 15:00:00	50	10	0	0	10
2024-01-09 14:00:00	35	20	5	0	25
2024-01-09 13:00:00	10	40	10	0	50
2024-01-09 12:00:00	10	35	15	0	50
2024-01-09 11:00:00	25	35	0	0	35
2024-01-09 10:00:00	45	5	10	0	15
2024-01-09 09:00:00	60	0	0	0	0
2024-01-09 08:00:00	35	25	0	0	25
[truncated: 908 more rows]

## Sheet: Dog 5
Table S5: Hourly activity metrics for Dog D5 during the monitoring period
Full Date	Resting	Quiet	Active	Excited	Not resting (sum of quiet, active and excited)
2024-04-05 17:00:00	15	0	0	0	0
2024-04-05 16:00:00	35	5	20	0	25
2024-04-05 15:00:00	60	0	0	0	0
2024-04-05 14:00:00	15	5	40	0	45
2024-04-05 13:00:00	30	20	10	0	30
2024-04-05 12:00:00	40	5	15	0	20
2024-04-05 11:00:00	30	5	20	5	30
2024-04-05 10:00:00	35	0	25	0	25
2024-04-05 09:00:00	5	15	40	0	55
2024-04-05 08:00:00	0	20	40	0	60
2024-04-05 07:00:00	20	10	25	5	40
2024-04-05 06:00:00	60	0	0	0	0
2024-04-05 05:00:00	10	50	0	0	50
2024-04-05 04:00:00	15	40	5	0	45
2024-04-05 03:00:00	5	35	10	10	55
2024-04-05 02:00:00	30	30	0	0	30
2024-04-05 01:00:00	15	45	0	0	45
2024-04-05	25	35	0	0	35
2024-04-04 23:00:00	50	10	0	0	10
2024-04-04 22:00:00	60	0	0	0	0
2024-04-04 21:00:00	35	15	10	0	25
2024-04-04 20:00:00	50	5	5	0	10
2024-04-04 19:00:00	5	20	30	5	55
2024-04-04 18:00:00	0	20	15	25	60
2024-04-04 17:00:00	35	5	20	0	25
2024-04-04 16:00:00	50	5	5	0	10
2024-04-04 15:00:00	60	0	0	0	0
2024-04-04 14:00:00	40	5	15	0	20
2024-04-04 13:00:00	40	15	5	0	20
2024-04-04 12:00:00	40	15	5	0	20
2024-04-04 11:00:00	45	15	0	0	15
2024-04-04 10:00:00	45	10	5	0	15
2024-04-04 09:00:00	20	5	35	0	40
2024-04-04 08:00:00	0	35	25	0	60
2024-04-04 07:00:00	20	5	35	0	40
2024-04-04 06:00:00	50	10	0	0	10
2024-04-04 05:00:00	60	0	0	0	0
2024-04-04 04:00:00	60	0	0	0	0
2024-04-04 03:00:00	60	0	0	0	0
2024-04-04 02:00:00	55	5	0	0	5
2024-04-04 01:00:00	60	0	0	0	0
2024-04-04	60	0	0	0	0
2024-04-03 23:00:00	60	0	0	0	0
2024-04-03 22:00:00	50	0	10	0	10
2024-04-03 21:00:00	35	15	10	0	25
2024-04-03 20:00:00	15	15	10	20	45
2024-04-03 19:00:00	0	30	10	20	60
2024-04-03 18:00:00	20	30	0	10	40
2024-04-03 17:00:00	40	20	0	0	20
2024-04-03 16:00:00	5	55	0	0	55
2024-04-03 15:00:00	0	50	10	0	60
2024-04-03 14:00:00	0	45	15	0	60
2024-04-03 13:00:00	0	30	25	5	60
2024-04-03 12:00:00	0	55	5	0	60
2024-04-03 11:00:00	10	50	0	0	50
2024-04-03 10:00:00	5	55	0	0	55
2024-04-03 09:00:00	10	50	0	0	50
2024-04-03 08:00:00	0	40	20	0	60
2024-04-03 07:00:00	30	5	10	15	30
2024-04-03 06:00:00	50	10	0	0	10
2024-04-03 05:00:00	60	0	0	0	0
2024-04-03 04:00:00	55	5	0	0	5
2024-04-03 03:00:00	60	0	0	0	0
2024-04-03 02:00:00	60	0	0	0	0
2024-04-03 01:00:00	60	0	0	0	0
2024-04-03	40	10	10	0	20
2024-04-02 23:00:00	55	5	0	0	5
2024-04-02 22:00:00	60	0	0	0	0
2024-04-02 21:00:00	45	10	0	5	15
2024-04-02 20:00:00	30	15	15	0	30
2024-04-02 19:00:00	5	20	25	10	55
2024-04-02 18:00:00	20	25	15	0	40
2024-04-02 17:00:00	45	5	10	0	15
2024-04-02 16:00:00	55	0	5	0	5
2024-04-02 15:00:00	45	5	10	0	15
2024-04-02 14:00:00	5	30	25	0	55
2024-04-02 13:00:00	35	15	10	0	25
2024-04-02 12:00:00	55	0	5	0	5
2024-04-02 11:00:00	30	5	25	0	30
2024-04-02 10:00:00	20	15	20	5	40
2024-04-02 09:00:00	0	5	45	10	60
2024-04-02 08:00:00	0	25	15	20	60
2024-04-02 07:00:00	55	5	0	0	5
2024-04-02 06:00:00	55	5	0	0	5
2024-04-02 05:00:00	60	0	0	0	0
2024-04-02 04:00:00	60	0	0	0	0
2024-04-02 03:00:00	60	0	0	0	0
2024-04-02 02:00:00	40	20	0	0	20
2024-04-02 01:00:00	40	20	0	0	20
2024-04-02	55	5	0	0	5
2024-04-01 23:00:00	50	0	10	0	10
2024-04-01 22:00:00	55	5	0	0	5
2024-04-01 21:00:00	35	0	20	5	25
2024-04-01 20:00:00	10	10	35	5	50
2024-04-01 19:00:00	0	5	40	15	60
2024-04-01 18:00:00	0	45	10	5	60
2024-04-01 17:00:00	0	20	20	20	60
2024-04-01 16:00:00	10	40	5	5	50
2024-04-01 15:00:00	25	5	30	0	35
2024-04-01 14:00:00	55	5	0	0	5
2024-04-01 13:00:00	10	15	35	0	50
2024-04-01 12:00:00	0	30	20	10	60
2024-04-01 11:00:00	25	35	0	0	35
2024-04-01 10:00:00	0	20	30	10	60
2024-04-01 09:00:00	40	15	5	0	20
2024-04-01 08:00:00	50	10	0	0	10
2024-04-01 07:00:00	50	0	10	0	10
2024-04-01 06:00:00	60	0	0	0	0
2024-04-01 05:00:00	55	5	0	0	5
2024-04-01 04:00:00	50	10	0	0	10
2024-04-01 03:00:00	55	0	5	0	5
2024-04-01 02:00:00	60	0	0	0	0
2024-04-01 01:00:00	30	5	25	0	30
2024-04-01	50	10	0	0	10
2024-03-31 23:00:00	55	5	0	0	5
2024-03-31 22:00:00	60	0	0	0	0
2024-03-31 21:00:00	10	40	10	0	50
2024-03-31 20:00:00	25	25	10	0	35
2024-03-31 19:00:00	60	0	0	0	0
2024-03-31 18:00:00	20	10	10	20	40
2024-03-31 17:00:00	15	10	25	10	45
2024-03-31 16:00:00	40	15	5	0	20
2024-03-31 15:00:00	15	40	5	0	45
2024-03-31 14:00:00	25	35	0	0	35
2024-03-31 13:00:00	15	35	10	0	45
2024-03-31 12:00:00	5	25	0	30	55
2024-03-31 11:00:00	20	25	10	5	40
2024-03-31 10:00:00	10	20	20	10	50
2024-03-31 09:00:00	35	15	10	0	25
2024-03-31 08:00:00	60	0	0	0	0
2024-03-31 07:00:00	30	5	20	5	30
2024-03-31 06:00:00	60	0	0	0	0
2024-03-31 05:00:00	60	0	0	0	0
2024-03-31 04:00:00	60	0	0	0	0
2024-03-31 03:00:00	50	5	5	0	10
2024-03-31 02:00:00	60	0	0	0	0
2024-03-31	50	0	10	0	10
2024-03-30 23:00:00	50	10	0	0	10
2024-03-30 22:00:00	50	5	5	0	10
2024-03-30 21:00:00	10	40	10	0	50
2024-03-30 20:00:00	40	10	10	0	20
2024-03-30 19:00:00	35	25	0	0	25
2024-03-30 18:00:00	25	10	25	0	35
2024-03-30 17:00:00	50	10	0	0	10
2024-03-30 16:00:00	25	25	0	10	35
2024-03-30 15:00:00	25	25	5	5	35
2024-03-30 14:00:00	0	30	20	10	60
2024-03-30 13:00:00	15	20	5	20	45
2024-03-30 12:00:00	5	40	10	5	55
2024-03-30 11:00:00	0	40	20	0	60
2024-03-30 10:00:00	20	30	10	0	40
2024-03-30 09:00:00	25	15	10	10	35
2024-03-30 08:00:00	0	20	40	0	60
2024-03-30 07:00:00	5	20	35	0	55
2024-03-30 06:00:00	0	50	10	0	60
2024-03-30 05:00:00	60	0	0	0	0
2024-03-30 04:00:00	60	0	0	0	0
2024-03-30 03:00:00	60	0	0	0	0
2024-03-30 02:00:00	55	5	0	0	5
2024-03-30 01:00:00	60	0	0	0	0
2024-03-30	60	0	0	0	0
2024-03-29 23:00:00	35	10	15	0	25
2024-03-29 22:00:00	50	10	0	0	10
2024-03-29 21:00:00	50	0	10	0	10
2024-03-29 20:00:00	10	45	5	0	50
2024-03-29 19:00:00	50	10	0	0	10
2024-03-29 18:00:00	35	10	0	15	25
2024-03-29 17:00:00	5	20	30	5	55
2024-03-29 16:00:00	15	10	15	20	45
2024-03-29 15:00:00	5	40	10	5	55
2024-03-29 14:00:00	60	0	0	0	0
2024-03-29 13:00:00	25	15	10	10	35
2024-03-29 12:00:00	0	15	45	0	60
2024-03-29 11:00:00	5	10	20	25	55
2024-03-29 10:00:00	5	15	35	5	55
2024-03-29 09:00:00	0	5	25	10	40
2024-03-27 17:00:00	0	5	10	0	15
2024-03-27 16:00:00	30	25	5	0	30
2024-03-27 15:00:00	5	20	25	10	55
2024-03-27 14:00:00	0	25	30	5	60
2024-03-27 13:00:00	50	10	0	0	10
2024-03-27 12:00:00	40	15	5	0	20
2024-03-27 11:00:00	50	10	0	0	10
2024-03-27 10:00:00	55	5	0	0	5
2024-03-27 09:00:00	60	0	0	0	0
2024-03-27 08:00:00	0	30	25	5	60
2024-03-27 07:00:00	5	5	30	20	55
2024-03-27 06:00:00	55	5	0	0	5
2024-03-27 05:00:00	60	0	0	0	0
2024-03-27 04:00:00	60	0	0	0	0
2024-03-27 03:00:00	60	0	0	0	0
2024-03-27 02:00:00	60	0	0	0	0
2024-03-27 01:00:00	60	0	0	0	0
2024-03-27	60	0	0	0	0
2024-03-26 23:00:00	60	0	0	0	0
2024-03-26 22:00:00	40	10	10	0	20
2024-03-26 21:00:00	45	5	10	0	15
2024-03-26 20:00:00	45	5	10	0	15
2024-03-26 19:00:00	15	0	20	25	45
2024-03-26 18:00:00	0	20	20	20	60
2024-03-26 17:00:00	25	15	15	5	35
2024-03-26 16:00:00	20	20	20	0	40
2024-03-26 15:00:00	15	35	10	0	45
2024-03-26 14:00:00	55	5	0	0	5
2024-03-26 13:00:00	20	25	15	0	40
2024-03-26 12:00:00	60	0	0	0	0
2024-03-26 11:00:00	0	25	30	5	60
2024-03-26 10:00:00	0	20	40	0	60
2024-03-26 09:00:00	45	5	0	10	15
2024-03-26 08:00:00	15	20	25	0	45
2024-03-26 07:00:00	10	15	20	15	50
2024-03-26 06:00:00	55	5	0	0	5
2024-03-26 05:00:00	55	5	0	0	5
2024-03-26 04:00:00	55	5	0	0	5
2024-03-26 03:00:00	55	5	0	0	5
2024-03-26 02:00:00	20	40	0	0	40
2024-03-26 01:00:00	50	10	0	0	10
2024-03-26	55	5	0	0	5
2024-03-25 23:00:00	60	0	0	0	0
2024-03-25 22:00:00	60	0	0	0	0
2024-03-25 21:00:00	10	0	20	30	50
2024-03-25 20:00:00	0	20	25	15	60
2024-03-25 19:00:00	10	0	15	35	50
2024-03-25 18:00:00	55	5	0	0	5
2024-03-25 17:00:00	50	10	0	0	10
2024-03-25 16:00:00	40	20	0	0	20
2024-03-25 15:00:00	55	5	0	0	5
2024-03-25 14:00:00	40	20	0	0	20
2024-03-25 13:00:00	40	20	0	0	20
2024-03-25 12:00:00	45	15	0	0	15
2024-03-25 11:00:00	50	10	0	0	10
2024-03-25 10:00:00	45	10	5	0	15
2024-03-25 09:00:00	60	0	0	0	0
2024-03-25 08:00:00	45	15	0	0	15
2024-03-25 07:00:00	15	15	15	15	45
2024-03-25 06:00:00	55	5	0	0	5
2024-03-25 05:00:00	60	0	0	0	0
2024-03-25 04:00:00	60	0	0	0	0
2024-03-25 03:00:00	60	0	0	0	0
2024-03-25 02:00:00	55	5	0	0	5
2024-03-25 01:00:00	60	0	0	0	0
2024-03-25	60	0	0	0	0
2024-03-24 23:00:00	50	0	10	0	10
2024-03-24 22:00:00	25	0	35	0	35
2024-03-24 21:00:00	40	10	10	0	20
2024-03-24 20:00:00	35	5	20	0	25
2024-03-24 19:00:00	10	35	15	0	50
2024-03-24 18:00:00	40	5	15	0	20
2024-03-24 17:00:00	60	0	0	0	0
2024-03-24 16:00:00	20	15	25	0	40
2024-03-24 15:00:00	55	5	0	0	5
2024-03-24 14:00:00	30	25	5	0	30
2024-03-24 13:00:00	25	15	15	5	35
2024-03-24 12:00:00	0	10	15	35	60
2024-03-24 11:00:00	40	15	5	0	20
2024-03-24 10:00:00	30	25	0	5	30
2024-03-24 09:00:00	5	20	25	10	55
2024-03-24 08:00:00	20	20	20	0	40
2024-03-24 07:00:00	10	10	30	10	50
2024-03-24 06:00:00	50	10	0	0	10
2024-03-24 05:00:00	60	0	0	0	0
2024-03-24 04:00:00	55	5	0	0	5
2024-03-24 03:00:00	55	5	0	0	5
2024-03-24 02:00:00	60	0	0	0	0
2024-03-24 01:00:00	60	0	0	0	0
2024-03-24	60	0	0	0	0
2024-03-23 23:00:00	60	0	0	0	0
2024-03-23 22:00:00	45	0	10	5	15
2024-03-23 21:00:00	50	5	5	0	10
2024-03-23 20:00:00	15	30	15	0	45
2024-03-23 19:00:00	40	10	10	0	20
2024-03-23 18:00:00	30	5	25	0	30
2024-03-23 17:00:00	45	5	10	0	15
2024-03-23 16:00:00	60	0	0	0	0
2024-03-23 15:00:00	60	0	0	0	0
2024-03-23 14:00:00	50	0	10	0	10
2024-03-23 13:00:00	45	5	10	0	15
2024-03-23 12:00:00	10	15	35	0	50
2024-03-23 11:00:00	0	25	15	20	60
2024-03-23 10:00:00	20	15	0	25	40
2024-03-23 09:00:00	5	35	20	0	55
2024-03-23 08:00:00	5	0	45	10	55
2024-03-23 07:00:00	25	5	20	10	35
2024-03-23 06:00:00	55	5	0	0	5
2024-03-23 05:00:00	60	0	0	0	0
2024-03-23 04:00:00	55	5	0	0	5
2024-03-23 03:00:00	60	0	0	0	0
2024-03-23 02:00:00	60	0	0	0	0
2024-03-23 01:00:00	60	0	0	0	0
2024-03-23	60	0	0	0	0
2024-03-22 23:00:00	60	0	0	0	0
2024-03-22 22:00:00	45	5	0	10	15
2024-03-22 21:00:00	45	0	15	0	15
2024-03-22 20:00:00	40	15	5	0	20
2024-03-22 19:00:00	20	5	15	20	40
2024-03-22 18:00:00	15	10	15	20	45
2024-03-22 17:00:00	60	0	0	0	0
2024-03-22 16:00:00	60	0	0	0	0
2024-03-22 15:00:00	50	5	5	0	10
2024-03-22 14:00:00	45	10	5	0	15
2024-03-22 13:00:00	15	25	15	5	45
2024-03-22 12:00:00	10	30	20	0	50
2024-03-22 11:00:00	20	25	15	0	40
2024-03-22 10:00:00	20	25	15	0	40
2024-03-22 09:00:00	5	5	50	0	55
2024-03-22 08:00:00	25	25	10	0	35
2024-03-22 07:00:00	10	15	25	10	50
2024-03-22 06:00:00	35	5	20	0	25
2024-03-22 05:00:00	60	0	0	0	0
2024-03-22 04:00:00	60	0	0	0	0
2024-03-22 03:00:00	60	0	0	0	0
2024-03-22 02:00:00	60	0	0	0	0
2024-03-22 01:00:00	60	0	0	0	0
2024-03-22	60	0	0	0	0
2024-03-21 23:00:00	60	0	0	0	0
2024-03-21 22:00:00	45	5	5	5	15
2024-03-21 21:00:00	10	20	25	5	50
2024-03-21 20:00:00	0	5	10	45	60
2024-03-21 19:00:00	30	15	15	0	30
2024-03-21 18:00:00	45	10	5	0	15
2024-03-21 17:00:00	50	5	5	0	10
2024-03-21 16:00:00	55	5	0	0	5
2024-03-21 15:00:00	60	0	0	0	0
2024-03-21 14:00:00	35	20	5	0	25
2024-03-21 13:00:00	30	30	0	0	30
2024-03-21 12:00:00	60	0	0	0	0
2024-03-21 11:00:00	50	10	0	0	10
2024-03-21 10:00:00	60	0	0	0	0
2024-03-21 09:00:00	55	0	5	0	5
2024-03-21 08:00:00	30	5	25	0	30
2024-03-21 07:00:00	5	5	30	20	55
2024-03-21 06:00:00	55	5	0	0	5
2024-03-21 05:00:00	50	10	0	0	10
2024-03-21 04:00:00	60	0	0	0	0
2024-03-21 03:00:00	60	0	0	0	0
2024-03-21 02:00:00	55	5	0	0	5
2024-03-21 01:00:00	55	5	0	0	5
2024-03-21	60	0	0	0	0
2024-03-20 23:00:00	60	0	0	0	0
2024-03-20 22:00:00	60	0	0	0	0
2024-03-20 21:00:00	50	0	10	0	10
2024-03-20 20:00:00	25	10	25	0	35
2024-03-20 19:00:00	5	30	25	0	55
2024-03-20 18:00:00	20	5	30	5	40
2024-03-20 17:00:00	30	0	25	5	30
2024-03-20 16:00:00	45	5	10	0	15
2024-03-20 15:00:00	45	5	10	0	15
2024-03-20 14:00:00	35	10	5	10	25
2024-03-20 13:00:00	0	15	25	20	60
2024-03-20 12:00:00	15	10	10	25	45
2024-03-20 11:00:00	40	20	0	0	20
2024-03-20 10:00:00	35	15	10	0	25
2024-03-20 09:00:00	30	20	10	0	30
2024-03-20 08:00:00	5	25	30	0	55
2024-03-20 07:00:00	30	5	15	10	30
2024-03-20 06:00:00	60	0	0	0	0
2024-03-20 05:00:00	55	5	0	0	5
2024-03-20 04:00:00	60	0	0	0	0
2024-03-20 03:00:00	60	0	0	0	0
2024-03-20 02:00:00	60	0	0	0	0
2024-03-20 01:00:00	60	0	0	0	0
2024-03-20	55	5	0	0	5
2024-03-19 23:00:00	50	0	0	10	10
2024-03-19 22:00:00	50	0	10	0	10
2024-03-19 21:00:00	60	0	0	0	0
2024-03-19 20:00:00	60	0	0	0	0
2024-03-19 19:00:00	20	20	20	0	40
2024-03-19 18:00:00	25	10	10	15	35
2024-03-19 17:00:00	45	0	15	0	15
2024-03-19 16:00:00	15	5	25	15	45
2024-03-19 15:00:00	25	5	30	0	35
2024-03-19 14:00:00	45	5	10	0	15
2024-03-19 13:00:00	5	20	30	5	55
2024-03-19 12:00:00	0	15	40	5	60
2024-03-19 11:00:00	10	10	15	25	50
2024-03-19 10:00:00	40	10	10	0	20
2024-03-19 09:00:00	30	10	20	0	30
2024-03-19 08:00:00	0	20	35	5	60
2024-03-19 07:00:00	15	5	30	10	45
2024-03-19 06:00:00	55	5	0	0	5
2024-03-19 05:00:00	55	5	0	0	5
2024-03-19 04:00:00	60	0	0	0	0
2024-03-19 03:00:00	60	0	0	0	0
2024-03-19 02:00:00	60	0	0	0	0
2024-03-19 01:00:00	60	0	0	0	0
2024-03-19	55	0	5	0	5
2024-03-18 23:00:00	45	15	0	0	15
2024-03-18 22:00:00	0	20	30	10	60
2024-03-18 21:00:00	15	5	30	10	45
2024-03-18 20:00:00	25	10	10	15	35
2024-03-18 19:00:00	0	5	30	25	60
2024-03-18 18:00:00	50	10	0	0	10
2024-03-18 17:00:00	50	10	0	0	10
2024-03-18 16:00:00	20	40	0	0	40
2024-03-18 15:00:00	60	0	0	0	0
2024-03-18 14:00:00	20	35	5	0	40
2024-03-18 13:00:00	60	0	0	0	0
2024-03-18 12:00:00	60	0	0	0	0
2024-03-18 11:00:00	55	5	0	0	5
2024-03-18 10:00:00	45	0	15	0	15
2024-03-18 09:00:00	60	0	0	0	0
2024-03-18 08:00:00	35	15	10	0	25
2024-03-18 07:00:00	10	20	20	10	50
2024-03-18 06:00:00	60	0	0	0	0
2024-03-18 05:00:00	60	0	0	0	0
2024-03-18 04:00:00	55	5	0	0	5
2024-03-18 03:00:00	60	0	0	0	0
2024-03-18 02:00:00	55	5	0	0	5
2024-03-18 01:00:00	60	0	0	0	0
2024-03-18	60	0	0	0	0
2024-03-17 23:00:00	50	0	10	0	10
2024-03-17 22:00:00	60	0	0	0	0
2024-03-17 21:00:00	50	5	5	0	10
2024-03-17 20:00:00	45	10	5	0	15
2024-03-17 19:00:00	20	20	20	0	40
2024-03-17 18:00:00	40	0	10	10	20
2024-03-17 17:00:00	55	0	5	0	5
2024-03-17 16:00:00	60	0	0	0	0
2024-03-17 15:00:00	50	0	10	0	10
2024-03-17 14:00:00	40	0	20	0	20
2024-03-17 13:00:00	15	15	10	20	45
2024-03-17 12:00:00	0	0	0	60	60
2024-03-17 11:00:00	0	5	0	55	60
2024-03-17 10:00:00	10	15	20	15	50
2024-03-17 09:00:00	5	5	30	20	55
2024-03-17 08:00:00	25	10	25	0	35
2024-03-17 07:00:00	35	5	20	0	25
2024-03-17 06:00:00	60	0	0	0	0
2024-03-17 05:00:00	60	0	0	0	0
2024-03-17 04:00:00	60	0	0	0	0
2024-03-17 03:00:00	60	0	0	0	0
2024-03-17 02:00:00	60	0	0	0	0
2024-03-17 01:00:00	60	0	0	0	0
2024-03-17	60	0	0	0	0
2024-03-16 23:00:00	35	25	0	0	25
2024-03-16 22:00:00	10	15	35	0	50
2024-03-16 21:00:00	40	5	15	0	20
2024-03-16 20:00:00	35	10	10	5	25
2024-03-16 19:00:00	15	30	10	5	45
2024-03-16 18:00:00	5	10	5	40	55
2024-03-16 17:00:00	40	10	5	5	20
2024-03-16 16:00:00	60	0	0	0	0
2024-03-16 15:00:00	55	5	0	0	5
2024-03-16 14:00:00	50	10	0	0	10
2024-03-16 13:00:00	55	5	0	0	5
2024-03-16 12:00:00	5	0	50	5	55
2024-03-16 11:00:00	25	15	20	0	35
2024-03-16 10:00:00	10	30	15	5	50
2024-03-16 09:00:00	25	10	15	10	35
2024-03-16 08:00:00	25	0	35	0	35
2024-03-16 07:00:00	50	10	0	0	10
2024-03-16 06:00:00	60	0	0	0	0
2024-03-16 05:00:00	60	0	0	0	0
2024-03-16 04:00:00	60	0	0	0	0
2024-03-16 03:00:00	60	0	0	0	0
2024-03-16 02:00:00	60	0	0	0	0
2024-03-16 01:00:00	60	0	0	0	0
2024-03-16	60	0	0	0	0
2024-03-15 23:00:00	55	5	0	0	5
2024-03-15 22:00:00	5	35	20	0	55
2024-03-15 21:00:00	35	15	10	0	25
2024-03-15 20:00:00	20	25	15	0	40
2024-03-15 19:00:00	0	0	35	25	60
2024-03-15 18:00:00	30	20	10	0	30
2024-03-15 17:00:00	0	5	25	5	35
2024-03-12 04:00:00	60	0	0	0	0
2024-03-12 03:00:00	60	0	0	0	0
2024-03-12 02:00:00	60	0	0	0	0
2024-03-12 01:00:00	60	0	0	0	0
2024-03-12	60	0	0	0	0
2024-03-11 23:00:00	55	5	0	0	5
2024-03-11 22:00:00	25	0	35	0	35
2024-03-11 21:00:00	40	5	15	0	20
2024-03-11 20:00:00	10	25	20	5	50
2024-03-11 19:00:00	5	25	30	0	55
2024-03-11 18:00:00	0	0	25	35	60
2024-03-11 17:00:00	45	5	5	5	15
2024-03-11 16:00:00	55	5	0	0	5
2024-03-11 15:00:00	60	0	0	0	0
2024-03-11 14:00:00	55	5	0	0	5
2024-03-11 13:00:00	60	0	0	0	0
2024-03-11 12:00:00	55	5	0	0	5
2024-03-11 11:00:00	60	0	0	0	0
2024-03-11 10:00:00	55	0	5	0	5
2024-03-11 09:00:00	60	0	0	0	0
2024-03-11 08:00:00	25	15	20	0	35
2024-03-11 07:00:00	5	10	40	5	55
2024-03-11 06:00:00	60	0	0	0	0
2024-03-11 05:00:00	60	0	0	0	0
2024-03-11 04:00:00	60	0	0	0	0
2024-03-11 03:00:00	60	0	0	0	0
2024-03-11 02:00:00	60	0	0	0	0
2024-03-11 01:00:00	60	0	0	0	0
2024-03-11	60	0	0	0	0
2024-03-10 23:00:00	50	10	0	0	10
2024-03-10 22:00:00	5	25	25	5	55
2024-03-10 21:00:00	35	15	10	0	25
2024-03-10 20:00:00	25	20	15	0	35
2024-03-10 19:00:00	25	25	10	0	35
2024-03-10 18:00:00	25	20	15	0	35
2024-03-10 17:00:00	60	0	0	0	0
2024-03-10 16:00:00	50	0	10	0	10
2024-03-10 15:00:00	35	20	5	0	25
2024-03-10 14:00:00	10	15	25	10	50
2024-03-10 13:00:00	10	25	15	10	50
2024-03-10 12:00:00	35	25	0	0	25
2024-03-10 11:00:00	50	10	0	0	10
2024-03-10 10:00:00	10	35	15	0	50
2024-03-10 09:00:00	25	20	10	5	35
2024-03-10 08:00:00	0	25	30	5	60
2024-03-10 07:00:00	30	15	15	0	30
2024-03-10 06:00:00	30	20	10	0	30
2024-03-10 05:00:00	60	0	0	0	0
2024-03-10 04:00:00	60	0	0	0	0
2024-03-10 03:00:00	60	0	0	0	0
2024-03-10 02:00:00	60	0	0	0	0
2024-03-10 01:00:00	60	0	0	0	0
2024-03-10	60	0	0	0	0
2024-03-09 23:00:00	60	0	0	0	0
2024-03-09 22:00:00	45	5	5	5	15
2024-03-09 21:00:00	50	0	10	0	10
2024-03-09 20:00:00	50	0	10	0	10
2024-03-09 19:00:00	20	10	10	20	40
2024-03-09 18:00:00	60	0	0	0	0
2024-03-09 17:00:00	60	0	0	0	0
2024-03-09 16:00:00	45	5	10	0	15
2024-03-09 15:00:00	40	10	10	0	20
2024-03-09 14:00:00	20	25	10	5	40
2024-03-09 13:00:00	35	10	15	0	25
2024-03-09 12:00:00	10	20	30	0	50
2024-03-09 11:00:00	10	35	10	5	50
2024-03-09 10:00:00	0	10	40	10	60
2024-03-09 09:00:00	20	15	10	15	40
2024-03-09 08:00:00	45	15	0	0	15
2024-03-09 07:00:00	50	0	10	0	10
2024-03-09 06:00:00	15	20	25	0	45
2024-03-09 05:00:00	50	10	0	0	10
2024-03-09 04:00:00	60	0	0	0	0
2024-03-09 03:00:00	55	5	0	0	5
2024-03-09 02:00:00	50	10	0	0	10
2024-03-09 01:00:00	50	10	0	0	10
2024-03-09	55	5	0	0	5
2024-03-08 23:00:00	60	0	0	0	0
2024-03-08 22:00:00	30	15	15	0	30
2024-03-08 21:00:00	30	20	10	0	30
2024-03-08 20:00:00	55	5	0	0	5
2024-03-08 19:00:00	20	15	25	0	40
2024-03-08 18:00:00	50	10	0	0	10
2024-03-08 17:00:00	40	10	10	0	20
2024-03-08 16:00:00	10	15	35	0	50
2024-03-08 15:00:00	0	20	40	0	60
2024-03-08 14:00:00	5	25	25	5	55
2024-03-08 13:00:00	30	25	5	0	30
2024-03-08 12:00:00	35	20	5	0	25
2024-03-08 11:00:00	35	25	0	0	25
2024-03-08 10:00:00	25	30	5	0	35
2024-03-08 09:00:00	20	30	10	0	40
2024-03-08 08:00:00	35	25	0	0	25
2024-03-08 07:00:00	5	45	10	0	55
2024-03-08 06:00:00	60	0	0	0	0
2024-03-08 05:00:00	45	15	0	0	15
2024-03-08 04:00:00	60	0	0	0	0
2024-03-08 03:00:00	10	50	0	0	50
2024-03-08 02:00:00	5	55	0	0	55
2024-03-08 01:00:00	25	35	0	0	35
2024-03-08	60	0	0	0	0
2024-03-07 23:00:00	60	0	0	0	0
2024-03-07 22:00:00	25	20	15	0	35
2024-03-07 21:00:00	55	5	0	0	5
2024-03-07 20:00:00	25	30	5	0	35
2024-03-07 19:00:00	0	25	10	25	60
2024-03-07 18:00:00	15	40	5	0	45
2024-03-07 17:00:00	0	55	5	0	60
2024-03-07 16:00:00	15	45	0	0	45
2024-03-07 15:00:00	25	25	10	0	35
2024-03-07 14:00:00	50	10	0	0	10
2024-03-07 13:00:00	55	5	0	0	5
2024-03-07 12:00:00	45	15	0	0	15
2024-03-07 11:00:00	50	10	0	0	10
2024-03-07 10:00:00	55	5	0	0	5
2024-03-07 09:00:00	50	5	5	0	10
2024-03-07 08:00:00	35	20	5	0	25
2024-03-07 07:00:00	25	5	20	10	35
2024-03-07 06:00:00	55	5	0	0	5
2024-03-07 05:00:00	60	0	0	0	0
2024-03-07 04:00:00	60	0	0	0	0
2024-03-07 03:00:00	60	0	0	0	0
2024-03-07 02:00:00	60	0	0	0	0
2024-03-07 01:00:00	60	0	0	0	0
2024-03-07	50	5	5	0	10
2024-03-06 23:00:00	35	15	10	0	25
2024-03-06 22:00:00	50	10	0	0	10
2024-03-06 21:00:00	50	5	5	0	10
2024-03-06 20:00:00	20	20	20	0	40
2024-03-06 19:00:00	15	30	15	0	45
2024-03-06 18:00:00	15	20	15	10	45
2024-03-06 17:00:00	0	35	25	0	60
2024-03-06 16:00:00	20	20	15	5	40
2024-03-06 15:00:00	35	15	10	0	25
2024-03-06 14:00:00	5	25	25	5	55
2024-03-06 13:00:00	5	20	35	0	55
2024-03-06 12:00:00	35	20	5	0	25
2024-03-06 11:00:00	55	0	5	0	5
2024-03-06 10:00:00	25	20	10	5	35
2024-03-06 09:00:00	30	15	15	0	30
2024-03-06 08:00:00	5	10	40	5	55
2024-03-06 07:00:00	15	20	20	5	45
2024-03-06 06:00:00	60	0	0	0	0
2024-03-06 05:00:00	55	5	0	0	5
2024-03-06 04:00:00	60	0	0	0	0
2024-03-06 03:00:00	60	0	0	0	0
2024-03-06 02:00:00	60	0	0	0	0
2024-03-06 01:00:00	60	0	0	0	0
2024-03-06	60	0	0	0	0
2024-03-05 23:00:00	45	5	10	0	15
2024-03-05 22:00:00	50	10	0	0	10
2024-03-05 21:00:00	60	0	0	0	0
2024-03-05 20:00:00	60	0	0	0	0
2024-03-05 19:00:00	60	0	0	0	0
2024-03-05 18:00:00	45	5	10	0	15
2024-03-05 17:00:00	5	20	10	25	55
2024-03-05 16:00:00	30	20	10	0	30
2024-03-05 15:00:00	35	0	25	0	25
2024-03-05 14:00:00	30	20	10	0	30
2024-03-05 13:00:00	25	20	15	0	35
2024-03-05 12:00:00	0	40	20	0	60
2024-03-05 11:00:00	15	0	25	20	45
2024-03-05 10:00:00	15	30	15	0	45
2024-03-05 09:00:00	0	5	40	15	60
2024-03-05 08:00:00	0	10	35	15	60
2024-03-05 07:00:00	15	25	10	10	45
2024-03-05 06:00:00	55	5	0	0	5
2024-03-05 05:00:00	60	0	0	0	0
2024-03-05 04:00:00	60	0	0	0	0
2024-03-05 03:00:00	60	0	0	0	0
2024-03-05 02:00:00	60	0	0	0	0
2024-03-05 01:00:00	55	5	0	0	5
2024-03-05	60	0	0	0	0
2024-03-04 23:00:00	60	0	0	0	0
2024-03-04 22:00:00	25	10	25	0	35
2024-03-04 21:00:00	20	15	25	0	40
2024-03-04 20:00:00	10	25	15	10	50
2024-03-04 19:00:00	0	5	20	35	60
2024-03-04 18:00:00	10	5	30	15	50
2024-03-04 17:00:00	60	0	0	0	0
2024-03-04 16:00:00	50	10	0	0	10
2024-03-04 15:00:00	55	5	0	0	5
2024-03-04 14:00:00	40	10	10	0	20
2024-03-04 13:00:00	50	5	5	0	10
2024-03-04 12:00:00	55	5	0	0	5
2024-03-04 11:00:00	40	20	0	0	20
2024-03-04 10:00:00	50	5	5	0	10
2024-03-04 09:00:00	60	0	0	0	0
2024-03-04 08:00:00	30	15	15	0	30
2024-03-04 07:00:00	0	35	20	5	60
2024-03-04 06:00:00	45	15	0	0	15
2024-03-04 05:00:00	55	5	0	0	5
2024-03-04 04:00:00	55	5	0	0	5
2024-03-04 03:00:00	60	0	0	0	0
2024-03-04 02:00:00	55	5	0	0	5
2024-03-04 01:00:00	55	5	0	0	5
2024-03-04	55	5	0	0	5
2024-03-03 23:00:00	20	25	15	0	40
2024-03-03 22:00:00	50	10	0	0	10
2024-03-03 21:00:00	50	10	0	0	10
2024-03-03 20:00:00	30	10	20	0	30
2024-03-03 19:00:00	60	0	0	0	0
2024-03-03 18:00:00	55	5	0	0	5
2024-03-03 17:00:00	45	5	10	0	15
2024-03-03 16:00:00	60	0	0	0	0
2024-03-03 15:00:00	60	0	0	0	0
2024-03-03 14:00:00	50	10	0	0	10
2024-03-03 13:00:00	10	25	25	0	50
2024-03-03 12:00:00	25	25	0	10	35
2024-03-03 11:00:00	5	10	20	25	55
2024-03-03 10:00:00	10	10	35	5	50
2024-03-03 09:00:00	0	30	30	0	60
2024-03-03 08:00:00	30	0	30	0	30
2024-03-03 07:00:00	60	0	0	0	0
2024-03-03 06:00:00	55	5	0	0	5
2024-03-03 05:00:00	60	0	0	0	0
2024-03-03 04:00:00	60	0	0	0	0
2024-03-03 03:00:00	60	0	0	0	0
2024-03-03 02:00:00	60	0	0	0	0
2024-03-03 01:00:00	20	25	15	0	40
2024-03-03	0	5	40	15	60
2024-03-02 23:00:00	50	10	0	0	10
2024-03-02 22:00:00	30	0	30	0	30
2024-03-02 21:00:00	5	25	30	0	55
2024-03-02 20:00:00	5	15	40	0	55
2024-03-02 19:00:00	0	35	10	15	60
2024-03-02 18:00:00	10	40	5	5	50
2024-03-02 17:00:00	15	40	5	0	45
2024-03-02 16:00:00	55	5	0	0	5
2024-03-02 15:00:00	50	10	0	0	10
2024-03-02 14:00:00	40	15	5	0	20
2024-03-02 13:00:00	0	10	10	40	60
2024-03-02 12:00:00	0	15	25	20	60
2024-03-02 11:00:00	25	35	0	0	35
2024-03-02 10:00:00	25	30	5	0	35
2024-03-02 09:00:00	5	15	30	10	55
2024-03-02 08:00:00	0	5	40	15	60
2024-03-02 07:00:00	15	10	20	15	45
2024-03-02 06:00:00	55	5	0	0	5
2024-03-02 05:00:00	45	15	0	0	15
2024-03-02 04:00:00	45	15	0	0	15
2024-03-02 03:00:00	55	5	0	0	5
2024-03-02 02:00:00	60	0	0	0	0
2024-03-02 01:00:00	55	5	0	0	5
2024-03-02	60	0	0	0	0
2024-03-01 23:00:00	60	0	0	0	0
2024-03-01 22:00:00	45	10	0	5	15
2024-03-01 21:00:00	30	10	20	0	30
2024-03-01 20:00:00	15	20	25	0	45
2024-03-01 19:00:00	10	10	15	25	50
2024-03-01 18:00:00	55	5	0	0	5
2024-03-01 17:00:00	45	5	10	0	15
2024-03-01 16:00:00	45	5	10	0	15
2024-03-01 15:00:00	60	0	0	0	0
2024-03-01 14:00:00	25	20	15	0	35
2024-03-01 13:00:00	10	35	15	0	50
2024-03-01 12:00:00	40	15	5	0	20
2024-03-01 11:00:00	55	5	0	0	5
2024-03-01 10:00:00	20	30	10	0	40
2024-03-01 09:00:00	25	25	10	0	35
2024-03-01 08:00:00	0	30	30	0	60
2024-03-01 07:00:00	10	20	20	10	50
2024-03-01 06:00:00	60	0	0	0	0
2024-03-01 05:00:00	60	0	0	0	0
2024-03-01 04:00:00	60	0	0	0	0
2024-03-01 03:00:00	60	0	0	0	0
2024-03-01 02:00:00	60	0	0	0	0
2024-03-01 01:00:00	60	0	0	0	0
2024-03-01	60	0	0	0	0
2024-02-29 23:00:00	60	0	0	0	0
2024-02-29 22:00:00	55	0	5	0	5
2024-02-29 21:00:00	10	15	20	15	50
2024-02-29 20:00:00	0	25	20	15	60
2024-02-29 19:00:00	5	25	10	20	55
2024-02-29 18:00:00	15	20	20	5	45
2024-02-29 17:00:00	40	10	10	0	20
2024-02-29 16:00:00	60	0	0	0	0
2024-02-29 15:00:00	50	10	0	0	10
2024-02-29 14:00:00	55	5	0	0	5
2024-02-29 13:00:00	55	5	0	0	5
2024-02-29 12:00:00	35	20	5	0	25
2024-02-29 11:00:00	45	10	5	0	15
2024-02-29 10:00:00	50	10	0	0	10
2024-02-29 09:00:00	60	0	0	0	0
2024-02-29 08:00:00	35	5	5	0	10
2024-02-28 21:00:00	0	0	0	5	5
2024-02-28 20:00:00	5	5	20	30	55
2024-02-28 19:00:00	15	5	30	10	45
2024-02-28 18:00:00	5	45	5	5	55
2024-02-28 17:00:00	20	20	20	0	40
2024-02-28 16:00:00	50	0	10	0	10
2024-02-28 15:00:00	20	10	30	0	40
2024-02-28 14:00:00	10	45	5	0	50
2024-02-28 13:00:00	25	5	25	5	35
2024-02-28 12:00:00	45	15	0	0	15
2024-02-28 11:00:00	45	15	0	0	15
2024-02-28 10:00:00	15	5	30	10	45
2024-02-28 09:00:00	5	30	25	0	55
2024-02-28 08:00:00	0	25	30	5	60
2024-02-28 07:00:00	40	5	10	5	20
2024-02-28 06:00:00	60	0	0	0	0
2024-02-28 05:00:00	60	0	0	0	0
2024-02-28 04:00:00	55	5	0	0	5
2024-02-28 03:00:00	60	0	0	0	0
2024-02-28 02:00:00	60	0	0	0	0
2024-02-28 01:00:00	60	0	0	0	0
2024-02-28	40	5	15	0	20
2024-02-27 23:00:00	50	5	5	0	10
2024-02-27 22:00:00	60	0	0	0	0
2024-02-27 21:00:00	50	10	0	0	10
2024-02-27 20:00:00	50	10	0	0	10
2024-02-27 19:00:00	5	5	30	20	55
2024-02-27 18:00:00	25	15	20	0	35
2024-02-27 17:00:00	10	0	40	10	50
2024-02-27 16:00:00	30	0	20	10	30
2024-02-27 15:00:00	20	5	30	5	40
2024-02-27 14:00:00	15	15	30	0	45
2024-02-27 13:00:00	5	20	15	20	55
2024-02-27 12:00:00	45	5	10	0	15
2024-02-27 11:00:00	25	15	20	0	35
2024-02-27 10:00:00	5	45	10	0	55
2024-02-27 09:00:00	0	10	25	25	60
2024-02-27 08:00:00	0	15	40	5	60
2024-02-27 07:00:00	60	0	0	0	0
2024-02-27 06:00:00	60	0	0	0	0
2024-02-27 05:00:00	55	5	0	0	5
2024-02-27 04:00:00	60	0	0	0	0
2024-02-27 03:00:00	60	0	0	0	0
2024-02-27 02:00:00	60	0	0	0	0
2024-02-27 01:00:00	60	0	0	0	0
2024-02-27	60	0	0	0	0
2024-02-26 23:00:00	60	0	0	0	0
2024-02-26 22:00:00	25	15	15	5	35
2024-02-26 21:00:00	55	5	0	0	5
2024-02-26 20:00:00	0	35	25	0	60
2024-02-26 19:00:00	15	15	30	0	45
2024-02-26 18:00:00	10	25	5	20	50
2024-02-26 17:00:00	30	0	15	15	30
2024-02-26 16:00:00	55	5	0	0	5
2024-02-26 15:00:00	55	5	0	0	5
2024-02-26 14:00:00	55	0	5	0	5
2024-02-26 13:00:00	55	5	0	0	5
2024-02-26 12:00:00	55	5	0	0	5
2024-02-26 11:00:00	55	5	0	0	5
2024-02-26 10:00:00	55	5	0	0	5
2024-02-26 09:00:00	55	5	0	0	5
2024-02-26 08:00:00	40	0	20	0	20
2024-02-26 07:00:00	5	10	35	10	55
2024-02-26 06:00:00	45	15	0	0	15
2024-02-26 05:00:00	55	5	0	0	5
2024-02-26 04:00:00	60	0	0	0	0
2024-02-26 03:00:00	60	0	0	0	0
2024-02-26 02:00:00	60	0	0	0	0
2024-02-26 01:00:00	60	0	0	0	0
2024-02-26	60	0	0	0	0
2024-02-25 23:00:00	40	15	5	0	20
2024-02-25 22:00:00	35	5	20	0	25
2024-02-25 21:00:00	30	5	25	0	30
2024-02-25 20:00:00	10	40	10	0	50
2024-02-25 19:00:00	40	0	20	0	20
2024-02-25 18:00:00	45	5	10	0	15
2024-02-25 17:00:00	50	10	0	0	10
2024-02-25 16:00:00	15	35	10	0	45
2024-02-25 15:00:00	20	10	30	0	40
2024-02-25 14:00:00	50	5	5	0	10
2024-02-25 13:00:00	35	10	15	0	25
2024-02-25 12:00:00	50	0	10	0	10
2024-02-25 11:00:00	15	40	5	0	45
2024-02-25 10:00:00	0	50	10	0	60
2024-02-25 09:00:00	10	35	15	0	50
2024-02-25 08:00:00	0	15	25	20	60
2024-02-25 07:00:00	5	35	20	0	55
2024-02-25 06:00:00	40	5	10	5	20
2024-02-25 05:00:00	60	0	0	0	0
2024-02-25 04:00:00	60	0	0	0	0
2024-02-25 03:00:00	55	5	0	0	5
2024-02-25 02:00:00	60	0	0	0	0
2024-02-25 01:00:00	60	0	0	0	0
2024-02-25	60	0	0	0	0
2024-02-24 23:00:00	60	0	0	0	0
2024-02-24 22:00:00	35	15	10	0	25
2024-02-24 21:00:00	10	20	25	5	50
2024-02-24 20:00:00	50	5	5	0	10
2024-02-24 19:00:00	60	0	0	0	0
2024-02-24 18:00:00	60	0	0	0	0
2024-02-24 17:00:00	50	5	5	0	10
2024-02-24 16:00:00	50	5	5	0	10
2024-02-24 15:00:00	55	0	5	0	5
2024-02-24 14:00:00	5	10	45	0	55
2024-02-24 13:00:00	35	0	15	10	25
2024-02-24 12:00:00	40	20	0	0	20
2024-02-24 11:00:00	25	35	0	0	35
2024-02-24 10:00:00	15	10	20	15	45
2024-02-24 09:00:00	5	20	15	20	55
2024-02-24 08:00:00	15	10	25	10	45
2024-02-24 07:00:00	15	10	15	20	45
2024-02-24 06:00:00	50	0	5	5	10
2024-02-24 05:00:00	60	0	0	0	0
2024-02-24 04:00:00	60	0	0	0	0
2024-02-24 03:00:00	60	0	0	0	0
2024-02-24 02:00:00	60	0	0	0	0
2024-02-24 01:00:00	60	0	0	0	0
2024-02-24	50	10	0	0	10
2024-02-23 23:00:00	45	15	0	0	15
2024-02-23 22:00:00	40	10	5	5	20
2024-02-23 21:00:00	45	0	15	0	15
2024-02-23 20:00:00	25	10	25	0	35
2024-02-23 19:00:00	15	15	25	5	45
2024-02-23 18:00:00	0	25	35	0	60
2024-02-23 17:00:00	50	5	5	0	10
2024-02-23 16:00:00	45	5	10	0	15
2024-02-23 15:00:00	20	0	40	0	40
2024-02-23 14:00:00	20	25	15	0	40
2024-02-23 13:00:00	30	25	5	0	30
2024-02-23 12:00:00	5	25	30	0	55
2024-02-23 11:00:00	10	15	35	0	50
2024-02-23 10:00:00	40	10	10	0	20
2024-02-23 09:00:00	10	35	15	0	50
2024-02-23 08:00:00	0	20	30	10	60
2024-02-23 07:00:00	55	0	0	5	5
2024-02-23 06:00:00	60	0	0	0	0
2024-02-23 05:00:00	55	0	5	0	5
2024-02-23 04:00:00	60	0	0	0	0
2024-02-23 03:00:00	60	0	0	0	0
2024-02-23 02:00:00	40	20	0	0	20
2024-02-23 01:00:00	50	10	0	0	10
2024-02-23	55	5	0	0	5
2024-02-22 23:00:00	10	15	30	5	50
2024-02-22 22:00:00	60	0	0	0	0
2024-02-22 21:00:00	60	0	0	0	0
2024-02-22 20:00:00	20	10	25	5	40
2024-02-22 19:00:00	0	0	25	35	60
2024-02-22 18:00:00	5	0	30	25	55
2024-02-22 17:00:00	20	25	15	0	40
2024-02-22 16:00:00	35	15	10	0	25
2024-02-22 15:00:00	55	5	0	0	5
2024-02-22 14:00:00	50	5	5	0	10
2024-02-22 13:00:00	40	10	10	0	20
2024-02-22 12:00:00	55	5	0	0	5
2024-02-22 11:00:00	60	0	0	0	0
2024-02-22 10:00:00	60	0	0	0	0
2024-02-22 09:00:00	60	0	0	0	0
2024-02-22 08:00:00	20	10	30	0	40
2024-02-22 07:00:00	15	5	25	15	45
2024-02-22 06:00:00	60	0	0	0	0
2024-02-22 05:00:00	55	5	0	0	5
2024-02-22 04:00:00	60	0	0	0	0
2024-02-22 03:00:00	60	0	0	0	0
2024-02-22 02:00:00	60	0	0	0	0
2024-02-22 01:00:00	60	0	0	0	0
2024-02-22	60	0	0	0	0
2024-02-21 23:00:00	60	0	0	0	0
2024-02-21 22:00:00	55	5	0	0	5
2024-02-21 21:00:00	35	5	20	0	25
2024-02-21 20:00:00	20	25	15	0	40
2024-02-21 19:00:00	0	15	15	30	60
2024-02-21 18:00:00	40	10	10	0	20
2024-02-21 17:00:00	50	10	0	0	10
2024-02-21 16:00:00	20	10	25	5	40
2024-02-21 15:00:00	0	30	30	0	60
2024-02-21 14:00:00	20	25	15	0	40
2024-02-21 13:00:00	0	25	35	0	60
2024-02-21 12:00:00	40	5	15	0	20
2024-02-21 11:00:00	40	0	20	0	20
2024-02-21 10:00:00	40	15	5	0	20
2024-02-21 09:00:00	10	25	25	0	50
2024-02-21 08:00:00	0	10	45	5	60
2024-02-21 07:00:00	55	0	0	5	5
2024-02-21 06:00:00	60	0	0	0	0
2024-02-21 05:00:00	60	0	0	0	0
2024-02-21 04:00:00	60	0	0	0	0
2024-02-21 03:00:00	60	0	0	0	0
2024-02-21 02:00:00	60	0	0	0	0
2024-02-21 01:00:00	60	0	0	0	0
2024-02-21	60	0	0	0	0
2024-02-20 23:00:00	55	0	5	0	5
2024-02-20 22:00:00	40	0	20	0	20
2024-02-20 21:00:00	40	10	10	0	20
2024-02-20 20:00:00	30	15	15	0	30
2024-02-20 19:00:00	40	0	5	15	20
2024-02-20 18:00:00	25	5	20	10	35
2024-02-20 17:00:00	45	0	15	0	15
2024-02-20 16:00:00	15	5	35	5	45
2024-02-20 15:00:00	20	10	20	10	40
2024-02-20 14:00:00	30	20	5	5	30
2024-02-20 13:00:00	20	25	15	0	40
2024-02-20 12:00:00	0	10	40	10	60
2024-02-20 11:00:00	30	5	5	20	30
2024-02-20 10:00:00	20	25	15	0	40
2024-02-20 09:00:00	5	30	25	0	55
2024-02-20 08:00:00	0	20	30	10	60
2024-02-20 07:00:00	30	15	10	5	30
2024-02-20 06:00:00	55	5	0	0	5
2024-02-20 05:00:00	55	5	0	0	5
2024-02-20 04:00:00	60	0	0	0	0
2024-02-20 03:00:00	60	0	0	0	0
2024-02-20 02:00:00	60	0	0	0	0
2024-02-20 01:00:00	60	0	0	0	0
2024-02-20	60	0	0	0	0
2024-02-19 23:00:00	60	0	0	0	0
2024-02-19 22:00:00	35	0	20	5	25
2024-02-19 21:00:00	20	20	20	0	40
2024-02-19 20:00:00	15	15	25	5	45
2024-02-19 19:00:00	10	10	20	20	50
2024-02-19 18:00:00	0	15	20	25	60
2024-02-19 17:00:00	35	10	0	15	25
2024-02-19 16:00:00	55	5	0	0	5
2024-02-19 15:00:00	60	0	0	0	0
2024-02-19 14:00:00	55	5	0	0	5
2024-02-19 13:00:00	60	0	0	0	0
2024-02-19 12:00:00	55	5	0	0	5
2024-02-19 11:00:00	50	5	5	0	10
2024-02-19 10:00:00	60	0	0	0	0
2024-02-19 09:00:00	40	20	0	0	20
2024-02-19 08:00:00	40	10	10	0	20
2024-02-19 07:00:00	0	30	10	20	60
2024-02-19 06:00:00	45	10	5	0	15
2024-02-19 05:00:00	55	5	0	0	5
2024-02-19 04:00:00	55	5	0	0	5
2024-02-19 03:00:00	55	5	0	0	5
2024-02-19 02:00:00	60	0	0	0	0
2024-02-19 01:00:00	60	0	0	0	0
2024-02-19	60	0	0	0	0
2024-02-18 23:00:00	60	0	0	0	0
2024-02-18 22:00:00	45	0	15	0	15
2024-02-18 21:00:00	55	5	0	0	5
2024-02-18 20:00:00	35	15	10	0	25
2024-02-18 19:00:00	30	10	15	5	30
2024-02-18 18:00:00	30	10	20	0	30
2024-02-18 17:00:00	5	20	10	25	55
2024-02-18 16:00:00	5	15	40	0	55
2024-02-18 15:00:00	20	25	15	0	40
2024-02-18 14:00:00	0	30	30	0	60
2024-02-18 13:00:00	25	15	20	0	35
2024-02-18 12:00:00	45	10	5	0	15
2024-02-18 11:00:00	45	10	5	0	15
2024-02-18 10:00:00	5	20	35	0	55
2024-02-18 09:00:00	10	25	15	10	50
2024-02-18 08:00:00	55	5	0	0	5
2024-02-18 07:00:00	40	20	0	0	20
2024-02-18 06:00:00	5	55	0	0	55
2024-02-18 05:00:00	50	10	0	0	10
2024-02-18 04:00:00	55	5	0	0	5
2024-02-18 03:00:00	50	10	0	0	10
2024-02-18 02:00:00	55	5	0	0	5
2024-02-18 01:00:00	60	0	0	0	0
2024-02-18	45	10	0	5	15
2024-02-17 23:00:00	10	15	30	5	50
2024-02-17 22:00:00	55	5	0	0	5
2024-02-17 21:00:00	25	25	10	0	35
2024-02-17 20:00:00	5	45	10	0	55
2024-02-17 19:00:00	20	30	10	0	40
2024-02-17 18:00:00	5	15	35	5	55
2024-02-17 17:00:00	45	15	0	0	15
2024-02-17 16:00:00	60	0	0	0	0
2024-02-17 15:00:00	60	0	0	0	0
2024-02-17 14:00:00	35	15	10	0	25
2024-02-17 13:00:00	0	20	5	35	60
2024-02-17 12:00:00	0	10	10	40	60
2024-02-17 11:00:00	20	5	5	0	10
2024-02-15 01:00:00	60	0	0	0	0
2024-02-15	60	0	0	0	0
2024-02-14 23:00:00	60	0	0	0	0
2024-02-14 22:00:00	15	25	15	5	45
2024-02-14 21:00:00	40	10	10	0	20
2024-02-14 20:00:00	20	10	15	15	40
2024-02-14 19:00:00	5	35	15	5	55
2024-02-14 18:00:00	10	15	30	5	50
2024-02-14 17:00:00	0	25	35	0	60
2024-02-14 16:00:00	20	15	25	0	40
2024-02-14 15:00:00	30	15	15	0	30
2024-02-14 14:00:00	10	20	25	5	50
2024-02-14 13:00:00	10	30	20	0	50
2024-02-14 12:00:00	35	20	5	0	25
2024-02-14 11:00:00	45	10	5	0	15
2024-02-14 10:00:00	25	25	10	0	35
2024-02-14 09:00:00	0	40	15	5	60
2024-02-14 08:00:00	0	30	30	0	60
2024-02-14 07:00:00	35	20	5	0	25
2024-02-14 06:00:00	25	15	10	10	35
2024-02-14 05:00:00	55	5	0	0	5
2024-02-14 04:00:00	60	0	0	0	0
2024-02-14 03:00:00	50	10	0	0	10
2024-02-14 02:00:00	60	0	0	0	0
2024-02-14 01:00:00	60	0	0	0	0
2024-02-14	60	0	0	0	0
2024-02-13 23:00:00	60	0	0	0	0
2024-02-13 22:00:00	35	0	20	5	25
2024-02-13 21:00:00	50	5	5	0	10
2024-02-13 20:00:00	5	30	25	0	55
2024-02-13 19:00:00	30	10	15	5	30
2024-02-13 18:00:00	0	30	30	0	60
2024-02-13 17:00:00	20	20	20	0	40
2024-02-13 16:00:00	45	10	5	0	15
2024-02-13 15:00:00	40	10	10	0	20
2024-02-13 14:00:00	5	10	45	0	55
2024-02-13 13:00:00	50	5	5	0	10
2024-02-13 12:00:00	60	0	0	0	0
2024-02-13 11:00:00	10	10	35	5	50
2024-02-13 10:00:00	15	15	5	25	45
2024-02-13 09:00:00	10	5	25	20	50
2024-02-13 08:00:00	30	10	15	5	30
2024-02-13 07:00:00	25	20	5	10	35
2024-02-13 06:00:00	55	0	5	0	5
2024-02-13 05:00:00	60	0	0	0	0
2024-02-13 04:00:00	50	10	0	0	10
2024-02-13 03:00:00	55	5	0	0	5
2024-02-13 02:00:00	60	0	0	0	0
2024-02-13 01:00:00	60	0	0	0	0
2024-02-13	60	0	0	0	0
2024-02-12 23:00:00	60	0	0	0	0
2024-02-12 22:00:00	50	5	5	0	10
2024-02-12 21:00:00	30	20	10	0	30
2024-02-12 20:00:00	15	25	20	0	45
2024-02-12 19:00:00	10	15	15	20	50
2024-02-12 18:00:00	5	0	20	35	55
2024-02-12 17:00:00	35	20	5	0	25
2024-02-12 16:00:00	45	15	0	0	15
2024-02-12 15:00:00	50	10	0	0	10
2024-02-12 14:00:00	50	0	10	0	10
2024-02-12 13:00:00	60	0	0	0	0
2024-02-12 12:00:00	50	10	0	0	10
2024-02-12 11:00:00	25	35	0	0	35
2024-02-12 10:00:00	45	15	0	0	15
2024-02-12 09:00:00	60	0	0	0	0
2024-02-12 08:00:00	15	15	30	0	45
2024-02-12 07:00:00	10	5	35	10	50
2024-02-12 06:00:00	60	0	0	0	0
2024-02-12 05:00:00	60	0	0	0	0
2024-02-12 04:00:00	60	0	0	0	0
2024-02-12 03:00:00	60	0	0	0	0
2024-02-12 02:00:00	60	0	0	0	0
2024-02-12 01:00:00	60	0	0	0	0
2024-02-12	60	0	0	0	0
2024-02-11 23:00:00	60	0	0	0	0
2024-02-11 22:00:00	55	0	5	0	5
2024-02-11 21:00:00	25	10	25	0	35
2024-02-11 20:00:00	0	15	40	5	60
2024-02-11 19:00:00	25	25	10	0	35
2024-02-11 18:00:00	55	5	0	0	5
2024-02-11 17:00:00	60	0	0	0	0
2024-02-11 16:00:00	55	5	0	0	5
2024-02-11 15:00:00	25	20	15	0	35
2024-02-11 14:00:00	45	15	0	0	15
2024-02-11 13:00:00	50	5	5	0	10
2024-02-11 12:00:00	25	5	30	0	35
2024-02-11 11:00:00	5	10	20	25	55
2024-02-11 10:00:00	15	25	15	5	45
2024-02-11 09:00:00	5	5	35	15	55
2024-02-11 08:00:00	40	0	20	0	20
2024-02-11 07:00:00	50	10	0	0	10
2024-02-11 06:00:00	55	5	0	0	5
2024-02-11 05:00:00	60	0	0	0	0
2024-02-11 04:00:00	60	0	0	0	0
2024-02-11 03:00:00	60	0	0	0	0
2024-02-11 02:00:00	55	5	0	0	5
2024-02-11 01:00:00	60	0	0	0	0
2024-02-11	55	5	0	0	5
2024-02-10 23:00:00	60	0	0	0	0
2024-02-10 22:00:00	60	0	0	0	0
2024-02-10 21:00:00	50	10	0	0	10
2024-02-10 20:00:00	35	10	15	0	25
2024-02-10 19:00:00	35	15	10	0	25
2024-02-10 18:00:00	45	0	15	0	15
2024-02-10 17:00:00	60	0	0	0	0
2024-02-10 16:00:00	55	0	5	0	5
2024-02-10 15:00:00	40	0	20	0	20
2024-02-10 14:00:00	30	15	15	0	30
2024-02-10 13:00:00	0	20	20	20	60
2024-02-10 12:00:00	15	15	15	15	45
2024-02-10 11:00:00	0	35	25	0	60
2024-02-10 10:00:00	0	40	20	0	60
2024-02-10 09:00:00	15	30	5	10	45
2024-02-10 08:00:00	15	5	25	15	45
2024-02-10 07:00:00	35	15	5	5	25
2024-02-10 06:00:00	40	15	5	0	20
2024-02-10 05:00:00	60	0	0	0	0
2024-02-10 04:00:00	45	15	0	0	15
2024-02-10 03:00:00	50	10	0	0	10
2024-02-10 02:00:00	55	5	0	0	5
2024-02-10 01:00:00	60	0	0	0	0
2024-02-10	60	0	0	0	0
2024-02-09 23:00:00	60	0	0	0	0
2024-02-09 22:00:00	50	5	5	0	10
2024-02-09 21:00:00	25	15	20	0	35
2024-02-09 20:00:00	15	20	25	0	45
2024-02-09 19:00:00	20	0	25	15	40
2024-02-09 18:00:00	5	15	10	30	55
2024-02-09 17:00:00	35	25	0	0	25
2024-02-09 16:00:00	25	5	30	0	35
2024-02-09 15:00:00	60	0	0	0	0
2024-02-09 14:00:00	35	5	15	5	25
2024-02-09 13:00:00	50	0	10	0	10
2024-02-09 12:00:00	60	0	0	0	0
2024-02-09 11:00:00	30	20	10	0	30
2024-02-09 10:00:00	5	10	35	10	55
2024-02-09 09:00:00	20	20	20	0	40
2024-02-09 08:00:00	0	15	45	0	60
2024-02-09 07:00:00	35	5	10	10	25
2024-02-09 06:00:00	60	0	0	0	0
2024-02-09 05:00:00	60	0	0	0	0
2024-02-09 04:00:00	60	0	0	0	0
2024-02-09 03:00:00	50	10	0	0	10
2024-02-09 02:00:00	60	0	0	0	0
2024-02-09 01:00:00	55	5	0	0	5
2024-02-09	60	0	0	0	0
2024-02-08 23:00:00	60	0	0	0	0
2024-02-08 22:00:00	35	10	15	0	25
2024-02-08 21:00:00	30	10	20	0	30
2024-02-08 20:00:00	10	25	20	5	50
2024-02-08 19:00:00	5	20	5	30	55
2024-02-08 18:00:00	15	0	30	15	45
2024-02-08 17:00:00	40	10	5	5	20
2024-02-08 16:00:00	40	20	0	0	20
2024-02-08 15:00:00	50	10	0	0	10
2024-02-08 14:00:00	40	20	0	0	20
2024-02-08 13:00:00	40	15	5	0	20
2024-02-08 12:00:00	35	25	0	0	25
2024-02-08 11:00:00	50	10	0	0	10
2024-02-08 10:00:00	55	5	0	0	5
2024-02-08 09:00:00	35	25	0	0	25
2024-02-08 08:00:00	0	40	20	0	60
2024-02-08 07:00:00	25	0	15	20	35
2024-02-08 06:00:00	60	0	0	0	0
2024-02-08 05:00:00	60	0	0	0	0
2024-02-08 04:00:00	60	0	0	0	0
2024-02-08 03:00:00	60	0	0	0	0
2024-02-08 02:00:00	60	0	0	0	0
2024-02-08 01:00:00	60	0	0	0	0
2024-02-08	60	0	0	0	0
2024-02-07 23:00:00	50	5	5	0	10
2024-02-07 22:00:00	55	5	0	0	5
2024-02-07 21:00:00	40	0	20	0	20
2024-02-07 20:00:00	35	10	15	0	25
2024-02-07 19:00:00	30	15	15	0	30
2024-02-07 18:00:00	0	45	10	5	60
2024-02-07 17:00:00	0	30	30	0	60
2024-02-07 16:00:00	25	25	10	0	35
2024-02-07 15:00:00	55	0	5	0	5
2024-02-07 14:00:00	5	30	25	0	55
2024-02-07 13:00:00	50	10	0	0	10
2024-02-07 12:00:00	30	10	20	0	30
2024-02-07 11:00:00	40	10	10	0	20
2024-02-07 10:00:00	30	15	15	0	30
2024-02-07 09:00:00	55	0	5	0	5
2024-02-07 08:00:00	5	25	20	10	55
2024-02-07 07:00:00	30	10	20	0	30
2024-02-07 06:00:00	55	5	0	0	5
2024-02-07 05:00:00	60	0	0	0	0
2024-02-07 04:00:00	50	5	5	0	10
2024-02-07 03:00:00	60	0	0	0	0
2024-02-07 02:00:00	60	0	0	0	0
2024-02-07 01:00:00	60	0	0	0	0
2024-02-07	50	0	10	0	10
2024-02-06 23:00:00	50	0	10	0	10
2024-02-06 22:00:00	55	0	5	0	5
2024-02-06 21:00:00	60	0	0	0	0
2024-02-06 20:00:00	20	15	20	5	40
2024-02-06 19:00:00	50	10	0	0	10
2024-02-06 18:00:00	5	0	5	50	55
2024-02-06 17:00:00	40	15	5	0	20
2024-02-06 16:00:00	15	10	30	5	45
2024-02-06 15:00:00	50	5	5	0	10
2024-02-06 14:00:00	5	15	20	20	55
2024-02-06 13:00:00	45	10	5	0	15
2024-02-06 12:00:00	5	30	25	0	55
2024-02-06 11:00:00	5	20	20	15	55
2024-02-06 10:00:00	0	35	10	15	60
2024-02-06 09:00:00	0	30	30	0	60
2024-02-06 08:00:00	15	5	35	5	45
2024-02-06 07:00:00	55	0	5	0	5
2024-02-06 06:00:00	50	10	0	0	10
2024-02-06 05:00:00	60	0	0	0	0
2024-02-06 04:00:00	60	0	0	0	0
2024-02-06 03:00:00	60	0	0	0	0
2024-02-06 02:00:00	60	0	0	0	0
2024-02-06 01:00:00	60	0	0	0	0
2024-02-06	60	0	0	0	0
2024-02-05 23:00:00	50	10	0	0	10
2024-02-05 22:00:00	50	0	10	0	10
2024-02-05 21:00:00	10	25	25	0	50
2024-02-05 20:00:00	5	5	35	15	55
2024-02-05 19:00:00	0	15	10	35	60
2024-02-05 18:00:00	45	5	10	0	15
2024-02-05 17:00:00	50	0	10	0	10
2024-02-05 16:00:00	55	5	0	0	5
2024-02-05 15:00:00	55	5	0	0	5
2024-02-05 14:00:00	60	0	0	0	0
2024-02-05 13:00:00	55	5	0	0	5
2024-02-05 12:00:00	60	0	0	0	0
2024-02-05 11:00:00	60	0	0	0	0
2024-02-05 10:00:00	60	0	0	0	0
2024-02-05 09:00:00	60	0	0	0	0
2024-02-05 08:00:00	25	20	15	0	35
2024-02-05 07:00:00	15	20	15	10	45
2024-02-05 06:00:00	60	0	0	0	0
2024-02-05 05:00:00	60	0	0	0	0
2024-02-05 04:00:00	60	0	0	0	0
2024-02-05 03:00:00	60	0	0	0	0
2024-02-05 02:00:00	60	0	0	0	0
2024-02-05 01:00:00	60	0	0	0	0
2024-02-05	60	0	0	0	0
2024-02-04 23:00:00	60	0	0	0	0
2024-02-04 22:00:00	55	5	0	0	5
2024-02-04 21:00:00	60	0	0	0	0
2024-02-04 20:00:00	20	15	25	0	40
2024-02-04 19:00:00	50	10	0	0	10
2024-02-04 18:00:00	35	0	25	0	25
2024-02-04 17:00:00	60	0	0	0	0
2024-02-04 16:00:00	45	5	10	0	15
2024-02-04 15:00:00	0	20	40	0	60
2024-02-04 14:00:00	5	20	35	0	55
2024-02-04 13:00:00	30	20	10	0	30
2024-02-04 12:00:00	5	15	0	40	55
2024-02-04 11:00:00	0	0	5	55	60
2024-02-04 10:00:00	15	15	30	0	45
2024-02-04 09:00:00	10	5	40	5	50
2024-02-04 08:00:00	30	15	5	10	30
2024-02-04 07:00:00	60	0	0	0	0
2024-02-04 06:00:00	60	0	0	0	0
2024-02-04 05:00:00	55	5	0	0	5
2024-02-04 04:00:00	60	0	0	0	0
2024-02-04 03:00:00	55	5	0	0	5
2024-02-04 02:00:00	50	0	10	0	10
2024-02-04 01:00:00	60	0	0	0	0
2024-02-04	50	10	0	0	10
2024-02-03 23:00:00	60	0	0	0	0
2024-02-03 22:00:00	55	5	0	0	5
2024-02-03 21:00:00	45	5	5	5	15
2024-02-03 20:00:00	20	10	30	0	40
2024-02-03 19:00:00	0	15	25	20	60
2024-02-03 18:00:00	45	0	10	5	15
2024-02-03 17:00:00	60	0	0	0	0
2024-02-03 16:00:00	60	0	0	0	0
2024-02-03 15:00:00	55	0	5	0	5
2024-02-03 14:00:00	0	15	15	30	60
2024-02-03 13:00:00	0	15	25	20	60
2024-02-03 12:00:00	5	25	20	10	55
2024-02-03 11:00:00	10	20	20	10	50
2024-02-03 10:00:00	10	35	15	0	50
2024-02-03 09:00:00	5	15	30	10	55
2024-02-03 08:00:00	10	45	5	0	50
2024-02-03 07:00:00	45	0	15	0	15
2024-02-03 06:00:00	35	15	10	0	25
2024-02-03 05:00:00	60	0	0	0	0
2024-02-03 04:00:00	55	5	0	0	5
2024-02-03 03:00:00	60	0	0	0	0
2024-02-03 02:00:00	60	0	0	0	0
2024-02-03 01:00:00	60	0	0	0	0
2024-02-03	60	0	0	0	0
2024-02-02 23:00:00	60	0	0	0	0
2024-02-02 22:00:00	50	0	10	0	10
2024-02-02 21:00:00	20	10	30	0	40
2024-02-02 20:00:00	10	25	25	0	50
2024-02-02 19:00:00	50	5	5	0	10
2024-02-02 18:00:00	5	0	10	45	55
2024-02-02 17:00:00	10	10	20	20	50
2024-02-02 16:00:00	20	25	15	0	40
2024-02-02 15:00:00	0	5	0	0	5
2024-02-02 01:00:00	40	0	0	0	0
2024-02-02	60	0	0	0	0
2024-02-01 23:00:00	50	0	10	0	10
2024-02-01 22:00:00	35	20	5	0	25
2024-02-01 21:00:00	50	10	0	0	10
2024-02-01 20:00:00	35	5	20	0	25
2024-02-01 19:00:00	5	25	5	25	55
2024-02-01 18:00:00	0	10	25	25	60
2024-02-01 17:00:00	35	5	10	10	25
2024-02-01 16:00:00	55	5	0	0	5
2024-02-01 15:00:00	60	0	0	0	0
2024-02-01 14:00:00	50	10	0	0	10
2024-02-01 13:00:00	55	5	0	0	5
2024-02-01 12:00:00	60	0	0	0	0
2024-02-01 11:00:00	55	5	0	0	5
2024-02-01 10:00:00	60	0	0	0	0
2024-02-01 09:00:00	55	5	0	0	5
2024-02-01 08:00:00	25	15	20	0	35
2024-02-01 07:00:00	20	5	20	15	40
2024-02-01 06:00:00	55	5	0	0	5
2024-02-01 05:00:00	60	0	0	0	0
2024-02-01 04:00:00	55	5	0	0	5
2024-02-01 03:00:00	60	0	0	0	0
2024-02-01 02:00:00	60	0	0	0	0
2024-02-01 01:00:00	60	0	0	0	0
2024-02-01	55	5	0	0	5
2024-01-31 23:00:00	60	0	0	0	0
2024-01-31 22:00:00	55	0	5	0	5
2024-01-31 21:00:00	40	10	10	0	20
2024-01-31 20:00:00	40	15	5	0	20
2024-01-31 19:00:00	40	10	10	0	20
2024-01-31 18:00:00	5	15	30	10	55
2024-01-31 17:00:00	45	5	10	0	15
2024-01-31 16:00:00	50	5	5	0	10
2024-01-31 15:00:00	15	15	30	0	45
2024-01-31 14:00:00	15	10	10	25	45
2024-01-31 13:00:00	15	10	10	25	45
2024-01-31 12:00:00	45	5	10	0	15
2024-01-31 11:00:00	50	5	5	0	10
2024-01-31 10:00:00	35	10	15	0	25
2024-01-31 09:00:00	15	10	35	0	45
2024-01-31 08:00:00	0	15	35	10	60
2024-01-31 07:00:00	50	5	5	0	10
2024-01-31 06:00:00	55	5	0	0	5
2024-01-31 05:00:00	60	0	0	0	0
2024-01-31 04:00:00	60	0	0	0	0
2024-01-31 03:00:00	60	0	0	0	0
2024-01-31 02:00:00	60	0	0	0	0
2024-01-31 01:00:00	60	0	0	0	0
2024-01-31	60	0	0	0	0
2024-01-30 23:00:00	60	0	0	0	0
2024-01-30 22:00:00	35	10	15	0	25
2024-01-30 21:00:00	30	15	15	0	30
2024-01-30 20:00:00	50	5	5	0	10
2024-01-30 19:00:00	25	20	15	0	35
2024-01-30 18:00:00	0	10	20	30	60
2024-01-30 17:00:00	25	5	25	5	35
2024-01-30 16:00:00	10	30	20	0	50
2024-01-30 15:00:00	40	15	5	0	20
2024-01-30 14:00:00	15	5	35	5	45
2024-01-30 13:00:00	10	40	10	0	50
2024-01-30 12:00:00	15	20	25	0	45
2024-01-30 11:00:00	5	15	35	5	55
2024-01-30 10:00:00	0	15	35	10	60
2024-01-30 09:00:00	10	25	15	10	50
2024-01-30 08:00:00	10	10	40	0	50
2024-01-30 07:00:00	35	0	5	20	25
2024-01-30 06:00:00	50	5	5	0	10
2024-01-30 05:00:00	60	0	0	0	0
2024-01-30 04:00:00	60	0	0	0	0
2024-01-30 03:00:00	60	0	0	0	0
2024-01-30 02:00:00	60	0	0	0	0
2024-01-30 01:00:00	60	0	0	0	0
2024-01-30	60	0	0	0	0
2024-01-29 23:00:00	60	0	0	0	0
2024-01-29 22:00:00	20	5	35	0	40
2024-01-29 21:00:00	20	10	30	0	40
2024-01-29 20:00:00	0	15	25	20	60
2024-01-29 19:00:00	30	10	10	10	30
2024-01-29 18:00:00	0	5	20	35	60
2024-01-29 17:00:00	45	5	5	5	15
2024-01-29 16:00:00	60	0	0	0	0
2024-01-29 15:00:00	60	0	0	0	0
2024-01-29 14:00:00	55	5	0	0	5
2024-01-29 13:00:00	25	35	0	0	35
2024-01-29 12:00:00	50	10	0	0	10
2024-01-29 11:00:00	60	0	0	0	0
2024-01-29 10:00:00	55	0	5	0	5
2024-01-29 09:00:00	60	0	0	0	0
2024-01-29 08:00:00	25	10	25	0	35
2024-01-29 07:00:00	20	15	25	0	40
2024-01-29 06:00:00	60	0	0	0	0
2024-01-29 05:00:00	60	0	0	0	0
2024-01-29 04:00:00	60	0	0	0	0
2024-01-29 03:00:00	60	0	0	0	0
2024-01-29 02:00:00	60	0	0	0	0
2024-01-29 01:00:00	60	0	0	0	0
2024-01-29	60	0	0	0	0
2024-01-28 23:00:00	55	0	5	0	5
2024-01-28 22:00:00	60	0	0	0	0
2024-01-28 21:00:00	55	5	0	0	5
2024-01-28 20:00:00	10	35	15	0	50
2024-01-28 19:00:00	40	10	10	0	20
2024-01-28 18:00:00	55	0	5	0	5
2024-01-28 17:00:00	60	0	0	0	0
2024-01-28 16:00:00	55	0	5	0	5
2024-01-28 15:00:00	20	20	20	0	40
2024-01-28 14:00:00	15	5	25	15	45
2024-01-28 13:00:00	20	0	30	10	40
2024-01-28 12:00:00	0	0	0	60	60
2024-01-28 11:00:00	0	0	0	60	60
2024-01-28 10:00:00	10	5	5	40	50
2024-01-28 09:00:00	0	0	50	10	60
2024-01-28 08:00:00	30	0	20	10	30
2024-01-28 07:00:00	40	10	10	0	20
2024-01-28 06:00:00	50	0	10	0	10
2024-01-28 05:00:00	60	0	0	0	0
2024-01-28 04:00:00	60	0	0	0	0
2024-01-28 03:00:00	60	0	0	0	0
2024-01-28 02:00:00	60	0	0	0	0
2024-01-28 01:00:00	60	0	0	0	0
2024-01-28	60	0	0	0	0
2024-01-27 23:00:00	60	0	0	0	0
2024-01-27 22:00:00	50	0	10	0	10
2024-01-27 21:00:00	10	20	30	0	50
2024-01-27 20:00:00	15	15	30	0	45
2024-01-27 19:00:00	50	5	0	5	10
2024-01-27 18:00:00	25	0	20	15	35
2024-01-27 17:00:00	40	0	20	0	20
2024-01-27 16:00:00	15	5	30	10	45
2024-01-27 15:00:00	0	25	35	0	60
2024-01-27 14:00:00	30	15	5	10	30
2024-01-27 13:00:00	35	25	0	0	25
2024-01-27 12:00:00	25	35	0	0	35
2024-01-27 11:00:00	15	40	5	0	45
2024-01-27 10:00:00	20	20	20	0	40
2024-01-27 09:00:00	10	5	25	20	50
2024-01-27 08:00:00	0	5	40	15	60
2024-01-27 07:00:00	35	10	5	10	25
2024-01-27 06:00:00	35	10	10	5	25
2024-01-27 05:00:00	55	5	0	0	5
2024-01-27 04:00:00	60	0	0	0	0
2024-01-27 03:00:00	60	0	0	0	0
2024-01-27 02:00:00	60	0	0	0	0
2024-01-27 01:00:00	55	5	0	0	5
2024-01-27	60	0	0	0	0
2024-01-26 23:00:00	55	5	0	0	5
2024-01-26 22:00:00	60	0	0	0	0
2024-01-26 21:00:00	35	15	5	5	25
2024-01-26 20:00:00	20	15	25	0	40
2024-01-26 19:00:00	0	30	30	0	60
2024-01-26 18:00:00	5	20	35	0	55
2024-01-26 17:00:00	0	25	15	20	60
2024-01-26 16:00:00	0	30	20	10	60
2024-01-26 15:00:00	0	40	15	5	60
2024-01-26 14:00:00	0	15	45	0	60
2024-01-26 13:00:00	50	10	0	0	10
2024-01-26 12:00:00	45	15	0	0	15
2024-01-26 11:00:00	45	10	5	0	15
2024-01-26 10:00:00	50	0	10	0	10
2024-01-26 09:00:00	10	0	45	5	50
2024-01-26 08:00:00	0	10	30	20	60
2024-01-26 07:00:00	25	20	15	0	35
2024-01-26 06:00:00	50	10	0	0	10
2024-01-26 05:00:00	60	0	0	0	0
2024-01-26 04:00:00	60	0	0	0	0
2024-01-26 03:00:00	60	0	0	0	0
2024-01-26 02:00:00	60	0	0	0	0
2024-01-26 01:00:00	60	0	0	0	0
2024-01-26	60	0	0	0	0
2024-01-25 23:00:00	55	5	0	0	5
2024-01-25 22:00:00	40	10	10	0	20
2024-01-25 21:00:00	0	0	40	20	60
2024-01-25 20:00:00	0	10	25	25	60
2024-01-25 19:00:00	15	5	20	20	45
2024-01-25 18:00:00	45	10	5	0	15
2024-01-25 17:00:00	55	5	0	0	5
2024-01-25 16:00:00	55	5	0	0	5
2024-01-25 15:00:00	60	0	0	0	0
2024-01-25 14:00:00	60	0	0	0	0
2024-01-25 13:00:00	50	10	0	0	10
2024-01-25 12:00:00	50	10	0	0	10
2024-01-25 11:00:00	60	0	0	0	0
2024-01-25 10:00:00	60	0	0	0	0
2024-01-25 09:00:00	55	0	5	0	5
2024-01-25 08:00:00	25	25	10	0	35
2024-01-25 07:00:00	20	10	30	0	40
2024-01-25 06:00:00	55	5	0	0	5
2024-01-25 05:00:00	60	0	0	0	0
2024-01-25 04:00:00	60	0	0	0	0
2024-01-25 03:00:00	60	0	0	0	0
2024-01-25 02:00:00	60	0	0	0	0
2024-01-25 01:00:00	60	0	0	0	0
2024-01-25	60	0	0	0	0
2024-01-24 23:00:00	60	0	0	0	0
2024-01-24 22:00:00	35	5	20	0	25
2024-01-24 21:00:00	25	5	30	0	35
2024-01-24 20:00:00	0	15	15	30	60
2024-01-24 19:00:00	25	20	15	0	35
2024-01-24 18:00:00	30	10	20	0	30
2024-01-24 17:00:00	30	15	10	5	30
2024-01-24 16:00:00	55	0	5	0	5
2024-01-24 15:00:00	55	0	5	0	5
2024-01-24 14:00:00	25	25	10	0	35
2024-01-24 13:00:00	30	30	0	0	30
2024-01-24 12:00:00	50	0	10	0	10
2024-01-24 11:00:00	30	10	20	0	30
2024-01-24 10:00:00	25	10	25	0	35
2024-01-24 09:00:00	10	30	20	0	50
2024-01-24 08:00:00	0	20	35	5	60
2024-01-24 07:00:00	15	15	30	0	45
2024-01-24 06:00:00	55	5	0	0	5
2024-01-24 05:00:00	55	5	0	0	5
2024-01-24 04:00:00	60	0	0	0	0
2024-01-24 03:00:00	60	0	0	0	0
2024-01-24 02:00:00	60	0	0	0	0
2024-01-24 01:00:00	60	0	0	0	0
2024-01-24	60	0	0	0	0
2024-01-23 23:00:00	55	0	5	0	5
2024-01-23 22:00:00	55	0	5	0	5
2024-01-23 21:00:00	45	0	15	0	15
2024-01-23 20:00:00	25	15	20	0	35
2024-01-23 19:00:00	20	0	15	25	40
2024-01-23 18:00:00	15	5	30	10	45
2024-01-23 17:00:00	15	10	35	0	45
2024-01-23 16:00:00	10	0	35	15	50
2024-01-23 15:00:00	30	10	20	0	30
2024-01-23 14:00:00	10	15	35	0	50
2024-01-23 13:00:00	10	5	35	10	50
2024-01-23 12:00:00	15	30	15	0	45
2024-01-23 11:00:00	0	30	25	5	60
2024-01-23 10:00:00	20	20	20	0	40
2024-01-23 09:00:00	0	35	25	0	60
2024-01-23 08:00:00	5	20	35	0	55
2024-01-23 07:00:00	15	15	20	10	45
2024-01-23 06:00:00	50	5	5	0	10
2024-01-23 05:00:00	60	0	0	0	0
2024-01-23 04:00:00	60	0	0	0	0
2024-01-23 03:00:00	60	0	0	0	0
2024-01-23 02:00:00	60	0	0	0	0
2024-01-23 01:00:00	60	0	0	0	0
2024-01-23	45	5	10	0	15
2024-01-22 23:00:00	60	0	0	0	0
2024-01-22 22:00:00	10	25	25	0	50
2024-01-22 21:00:00	25	15	20	0	35
2024-01-22 20:00:00	25	10	20	5	35
2024-01-22 19:00:00	15	0	10	35	45
2024-01-22 18:00:00	0	15	35	10	60
2024-01-22 17:00:00	30	30	0	0	30
2024-01-22 16:00:00	50	10	0	0	10
2024-01-22 15:00:00	40	20	0	0	20
2024-01-22 14:00:00	40	15	5	0	20
2024-01-22 13:00:00	55	5	0	0	5
2024-01-22 12:00:00	55	5	0	0	5
2024-01-22 11:00:00	55	5	0	0	5
2024-01-22 10:00:00	55	5	0	0	5
2024-01-22 09:00:00	60	0	0	0	0
2024-01-22 08:00:00	15	10	35	0	45
2024-01-22 07:00:00	15	10	20	15	45
2024-01-22 06:00:00	55	5	0	0	5
2024-01-22 05:00:00	60	0	0	0	0
2024-01-22 04:00:00	50	10	0	0	10
2024-01-22 03:00:00	60	0	0	0	0
2024-01-22 02:00:00	60	0	0	0	0
2024-01-22 01:00:00	60	0	0	0	0
2024-01-22	55	5	0	0	5
2024-01-21 23:00:00	60	0	0	0	0
2024-01-21 22:00:00	45	5	10	0	15
2024-01-21 21:00:00	15	20	25	0	45
2024-01-21 20:00:00	30	5	25	0	30
2024-01-21 19:00:00	60	0	0	0	0
2024-01-21 18:00:00	60	0	0	0	0
2024-01-21 17:00:00	45	5	10	0	15
2024-01-21 16:00:00	0	15	45	0	60
2024-01-21 15:00:00	15	15	30	0	45
2024-01-21 14:00:00	5	30	25	0	55
2024-01-21 13:00:00	10	30	10	10	50
2024-01-21 12:00:00	10	20	5	25	50
2024-01-21 11:00:00	5	10	0	45	55
2024-01-21 10:00:00	20	20	20	0	40
2024-01-21 09:00:00	0	35	25	0	60
2024-01-21 08:00:00	25	0	20	15	35
2024-01-21 07:00:00	45	5	10	0	15
2024-01-21 06:00:00	60	0	0	0	0
2024-01-21 05:00:00	55	5	0	0	5
2024-01-21 04:00:00	55	5	0	0	5
2024-01-21 03:00:00	50	10	0	0	10
2024-01-21 02:00:00	45	15	0	0	15
2024-01-21 01:00:00	45	10	5	0	15
2024-01-21	60	0	0	0	0
2024-01-20 23:00:00	50	5	0	5	10
2024-01-20 22:00:00	35	5	15	5	25
2024-01-20 21:00:00	45	0	15	0	15
2024-01-20 20:00:00	25	10	25	0	35
2024-01-20 19:00:00	60	0	0	0	0
2024-01-20 18:00:00	35	20	5	0	25
2024-01-20 17:00:00	50	5	5	0	10
2024-01-20 16:00:00	60	0	0	0	0
2024-01-20 15:00:00	55	5	0	0	5
2024-01-20 14:00:00	40	20	0	0	20
2024-01-20 13:00:00	35	10	0	0	10
2024-01-20 05:00:00	15	0	0	0	0
2024-01-20 04:00:00	55	5	0	0	5
2024-01-20 03:00:00	60	0	0	0	0
2024-01-20 02:00:00	55	5	0	0	5
2024-01-20 01:00:00	60	0	0	0	0
2024-01-20	60	0	0	0	0
2024-01-19 23:00:00	15	0	30	15	45
2024-01-19 22:00:00	35	5	5	15	25
2024-01-19 21:00:00	0	15	40	5	60
2024-01-19 20:00:00	5	10	45	0	55
2024-01-19 19:00:00	30	0	15	15	30
2024-01-19 18:00:00	20	0	10	30	40
2024-01-19 17:00:00	0	35	15	10	60
2024-01-19 16:00:00	40	0	20	0	20
2024-01-19 15:00:00	45	5	10	0	15
2024-01-19 14:00:00	10	10	40	0	50
2024-01-19 13:00:00	20	15	15	10	40
2024-01-19 12:00:00	60	0	0	0	0
2024-01-19 11:00:00	30	10	15	5	30
2024-01-19 10:00:00	5	15	35	5	55
2024-01-19 09:00:00	0	15	45	0	60
2024-01-19 08:00:00	0	10	35	15	60
2024-01-19 07:00:00	30	0	25	5	30
2024-01-19 06:00:00	60	0	0	0	0
2024-01-19 05:00:00	60	0	0	0	0
2024-01-19 04:00:00	60	0	0	0	0
2024-01-19 03:00:00	60	0	0	0	0
2024-01-19 02:00:00	50	10	0	0	10
2024-01-19 01:00:00	60	0	0	0	0
2024-01-19	55	5	0	0	5
2024-01-18 23:00:00	55	5	0	0	5
2024-01-18 22:00:00	40	10	10	0	20
2024-01-18 21:00:00	30	5	20	5	30
2024-01-18 20:00:00	10	10	15	25	50
2024-01-18 19:00:00	15	25	20	0	45
2024-01-18 18:00:00	0	10	40	10	60
2024-01-18 17:00:00	45	10	0	5	15
2024-01-18 16:00:00	40	20	0	0	20
2024-01-18 15:00:00	55	5	0	0	5
2024-01-18 14:00:00	60	0	0	0	0
2024-01-18 13:00:00	60	0	0	0	0
2024-01-18 12:00:00	55	5	0	0	5
2024-01-18 11:00:00	50	10	0	0	10
2024-01-18 10:00:00	60	0	0	0	0
2024-01-18 09:00:00	55	5	0	0	5
2024-01-18 08:00:00	40	5	15	0	20
2024-01-18 07:00:00	0	15	25	20	60
2024-01-18 06:00:00	55	0	0	5	5
2024-01-18 05:00:00	60	0	0	0	0
2024-01-18 04:00:00	60	0	0	0	0
2024-01-18 03:00:00	35	25	0	0	25
2024-01-18 02:00:00	60	0	0	0	0
2024-01-18 01:00:00	60	0	0	0	0
2024-01-18	55	5	0	0	5
2024-01-17 23:00:00	60	0	0	0	0
2024-01-17 22:00:00	50	0	5	5	10
2024-01-17 21:00:00	45	5	10	0	15
2024-01-17 20:00:00	30	0	30	0	30
2024-01-17 19:00:00	20	5	15	20	40
2024-01-17 18:00:00	0	55	5	0	60
2024-01-17 17:00:00	45	0	15	0	15
2024-01-17 16:00:00	55	0	5	0	5
2024-01-17 15:00:00	55	0	5	0	5
2024-01-17 14:00:00	15	5	40	0	45
2024-01-17 13:00:00	55	0	5	0	5
2024-01-17 12:00:00	50	5	5	0	10
2024-01-17 11:00:00	45	0	15	0	15
2024-01-17 10:00:00	50	5	5	0	10
2024-01-17 09:00:00	0	15	25	20	60
2024-01-17 08:00:00	10	10	35	5	50
2024-01-17 07:00:00	45	0	15	0	15
2024-01-17 06:00:00	60	0	0	0	0
2024-01-17 05:00:00	55	5	0	0	5
2024-01-17 04:00:00	60	0	0	0	0
2024-01-17 03:00:00	60	0	0	0	0
2024-01-17 02:00:00	60	0	0	0	0
2024-01-17 01:00:00	60	0	0	0	0
2024-01-17	50	0	10	0	10
2024-01-16 23:00:00	55	0	5	0	5
2024-01-16 22:00:00	55	0	5	0	5
2024-01-16 21:00:00	45	10	5	0	15
2024-01-16 20:00:00	5	15	30	10	55
2024-01-16 19:00:00	0	35	20	5	60
2024-01-16 18:00:00	35	0	20	5	25
2024-01-16 17:00:00	35	5	15	5	25
2024-01-16 16:00:00	15	25	10	10	45
2024-01-16 15:00:00	35	10	15	0	25
2024-01-16 14:00:00	5	15	10	30	55
2024-01-16 13:00:00	0	5	55	0	60
2024-01-16 12:00:00	0	10	45	5	60
2024-01-16 11:00:00	0	35	20	5	60
2024-01-16 10:00:00	0	15	20	25	60
2024-01-16 09:00:00	5	10	35	10	55
2024-01-16 08:00:00	0	10	45	5	60
2024-01-16 07:00:00	0	40	5	15	60
2024-01-16 06:00:00	15	45	0	0	45
2024-01-16 05:00:00	35	25	0	0	25
2024-01-16 04:00:00	15	45	0	0	45
2024-01-16 03:00:00	5	55	0	0	55
2024-01-16 02:00:00	35	25	0	0	25
2024-01-16 01:00:00	50	10	0	0	10
2024-01-16	50	5	5	0	10
2024-01-15 23:00:00	60	0	0	0	0
2024-01-15 22:00:00	30	5	20	5	30
2024-01-15 21:00:00	15	20	25	0	45
2024-01-15 20:00:00	0	40	20	0	60
2024-01-15 19:00:00	0	10	20	30	60
2024-01-15 18:00:00	0	25	25	10	60
2024-01-15 17:00:00	40	10	5	5	20
2024-01-15 16:00:00	40	15	5	0	20
2024-01-15 15:00:00	55	0	5	0	5
2024-01-15 14:00:00	35	15	10	0	25
2024-01-15 13:00:00	40	20	0	0	20
2024-01-15 12:00:00	45	15	0	0	15
2024-01-15 11:00:00	55	5	0	0	5
2024-01-15 10:00:00	45	15	0	0	15
2024-01-15 09:00:00	50	10	0	0	10
2024-01-15 08:00:00	20	0	40	0	40
2024-01-15 07:00:00	25	5	15	15	35
2024-01-15 06:00:00	55	5	0	0	5
2024-01-15 05:00:00	55	5	0	0	5
2024-01-15 04:00:00	50	10	0	0	10
2024-01-15 03:00:00	60	0	0	0	0
2024-01-15 02:00:00	50	10	0	0	10
2024-01-15 01:00:00	55	5	0	0	5
2024-01-15	60	0	0	0	0
2024-01-14 23:00:00	60	0	0	0	0
2024-01-14 22:00:00	40	15	5	0	20
2024-01-14 21:00:00	0	10	45	5	60
2024-01-14 20:00:00	15	20	20	5	45
2024-01-14 19:00:00	20	5	35	0	40
2024-01-14 18:00:00	55	5	0	0	5
2024-01-14 17:00:00	60	0	0	0	0
2024-01-14 16:00:00	55	5	0	0	5
2024-01-14 15:00:00	20	15	25	0	40
2024-01-14 14:00:00	10	10	40	0	50
2024-01-14 13:00:00	50	5	5	0	10
2024-01-14 12:00:00	25	0	35	0	35
2024-01-14 11:00:00	0	15	30	15	60
2024-01-14 10:00:00	15	15	30	0	45
2024-01-14 09:00:00	20	25	15	0	40
2024-01-14 08:00:00	20	10	30	0	40
2024-01-14 07:00:00	15	40	5	0	45
2024-01-14 06:00:00	50	10	0	0	10
2024-01-14 05:00:00	30	30	0	0	30
2024-01-14 04:00:00	45	15	0	0	15
2024-01-14 03:00:00	55	5	0	0	5
2024-01-14 02:00:00	55	5	0	0	5
2024-01-14 01:00:00	50	10	0	0	10
2024-01-14	30	30	0	0	30
2024-01-13 23:00:00	40	20	0	0	20
2024-01-13 22:00:00	35	20	5	0	25
2024-01-13 21:00:00	55	0	5	0	5
2024-01-13 20:00:00	30	5	20	5	30
2024-01-13 19:00:00	5	30	25	0	55
2024-01-13 18:00:00	15	15	25	5	45
2024-01-13 17:00:00	40	10	10	0	20
2024-01-13 16:00:00	60	0	0	0	0
2024-01-13 15:00:00	35	10	15	0	25
2024-01-13 14:00:00	50	5	5	0	10
2024-01-13 13:00:00	45	10	5	0	15
2024-01-13 12:00:00	0	10	45	5	60
2024-01-13 11:00:00	15	20	10	15	45
2024-01-13 10:00:00	5	5	50	0	55
2024-01-13 09:00:00	0	25	25	10	60
2024-01-13 08:00:00	20	5	30	5	40
2024-01-13 07:00:00	35	15	10	0	25
2024-01-13 06:00:00	40	20	0	0	20
2024-01-13 05:00:00	45	15	0	0	15
2024-01-13 04:00:00	20	40	0	0	40
2024-01-13 03:00:00	55	5	0	0	5
2024-01-13 02:00:00	55	5	0	0	5
2024-01-13 01:00:00	55	5	0	0	5
2024-01-13	55	5	0	0	5
2024-01-12 23:00:00	55	5	0	0	5
2024-01-12 22:00:00	55	0	5	0	5
2024-01-12 21:00:00	45	15	0	0	15
2024-01-12 20:00:00	35	0	25	0	25
2024-01-12 19:00:00	10	15	25	10	50
2024-01-12 18:00:00	0	15	20	15	50
2024-01-12 17:00:00	20	20	20	0	40
2024-01-12 16:00:00	40	0	10	10	20
2024-01-12 15:00:00	25	5	25	5	35
2024-01-12 14:00:00	45	10	5	0	15
2024-01-12 13:00:00	60	0	0	0	0
2024-01-12 12:00:00	55	0	5	0	5
2024-01-12 11:00:00	5	25	30	0	55
2024-01-12 10:00:00	10	20	30	0	50
2024-01-12 09:00:00	15	15	30	0	45
2024-01-12 08:00:00	0	10	40	10	60
2024-01-12 07:00:00	25	15	15	5	35
2024-01-12 06:00:00	55	5	0	0	5
2024-01-12 05:00:00	60	0	0	0	0
2024-01-12 04:00:00	55	5	0	0	5
2024-01-12 03:00:00	60	0	0	0	0
2024-01-12 02:00:00	60	0	0	0	0
2024-01-12 01:00:00	60	0	0	0	0
2024-01-12	60	0	0	0	0
2024-01-11 23:00:00	55	5	0	0	5
2024-01-11 22:00:00	45	10	5	0	15
2024-01-11 21:00:00	10	10	35	5	50
2024-01-11 20:00:00	25	15	15	5	35
2024-01-11 19:00:00	20	15	5	20	40
2024-01-11 18:00:00	5	35	15	5	55
2024-01-11 17:00:00	45	0	5	10	15
2024-01-11 16:00:00	55	5	0	0	5
2024-01-11 15:00:00	60	0	0	0	0
2024-01-11 14:00:00	45	10	5	0	15
2024-01-11 13:00:00	60	0	0	0	0
2024-01-11 12:00:00	50	10	0	0	10
2024-01-11 11:00:00	55	5	0	0	5
2024-01-11 10:00:00	45	15	0	0	15
2024-01-11 09:00:00	60	0	0	0	0
2024-01-11 08:00:00	15	15	30	0	45
2024-01-11 07:00:00	30	20	10	0	30
2024-01-11 06:00:00	45	15	0	0	15
2024-01-11 05:00:00	55	5	0	0	5
2024-01-11 04:00:00	40	20	0	0	20
2024-01-11 03:00:00	55	5	0	0	5
2024-01-11 02:00:00	50	10	0	0	10
2024-01-11 01:00:00	30	30	0	0	30
2024-01-11	45	10	5	0	15
2024-01-10 23:00:00	30	5	25	0	30
2024-01-10 22:00:00	60	0	0	0	0
2024-01-10 21:00:00	40	0	15	5	20
2024-01-10 20:00:00	15	15	30	0	45
2024-01-10 19:00:00	5	10	15	30	55
2024-01-10 18:00:00	10	0	50	0	50
2024-01-10 17:00:00	30	15	15	0	30
2024-01-10 16:00:00	55	0	5	0	5
2024-01-10 15:00:00	45	10	5	0	15
2024-01-10 14:00:00	25	0	15	0	15
2024-01-10 12:00:00	5	10	30	0	40
2024-01-10 11:00:00	5	10	35	10	55
2024-01-10 10:00:00	0	30	30	0	60
2024-01-10 09:00:00	15	10	35	0	45
2024-01-10 08:00:00	0	15	40	5	60
2024-01-10 07:00:00	30	30	0	0	30
2024-01-10 06:00:00	60	0	0	0	0
2024-01-10 05:00:00	50	10	0	0	10
2024-01-10 04:00:00	55	5	0	0	5
2024-01-10 03:00:00	55	5	0	0	5
2024-01-10 02:00:00	50	10	0	0	10
2024-01-10 01:00:00	60	0	0	0	0
2024-01-10	55	0	5	0	5
2024-01-09 23:00:00	45	0	15	0	15
2024-01-09 22:00:00	60	0	0	0	0
2024-01-09 21:00:00	20	10	30	0	40
2024-01-09 20:00:00	35	10	15	0	25
2024-01-09 19:00:00	20	20	20	0	40
2024-01-09 18:00:00	30	0	5	25	30
2024-01-09 17:00:00	15	20	15	10	45
2024-01-09 16:00:00	45	10	5	0	15
2024-01-09 15:00:00	25	30	5	0	35
2024-01-09 14:00:00	20	10	5	25	40
2024-01-09 13:00:00	45	5	10	0	15
2024-01-09 12:00:00	10	15	35	0	50
2024-01-09 11:00:00	10	0	35	15	50
2024-01-09 10:00:00	20	25	10	5	40
2024-01-09 09:00:00	0	30	30	0	60
2024-01-09 08:00:00	0	20	40	0	60
2024-01-09 07:00:00	20	20	15	5	40
2024-01-09 06:00:00	45	15	0	0	15
2024-01-09 05:00:00	45	15	0	0	15
2024-01-09 04:00:00	60	0	0	0	0
2024-01-09 03:00:00	50	10	0	0	10
2024-01-09 02:00:00	50	10	0	0	10
2024-01-09 01:00:00	35	25	0	0	25
2024-01-09	45	15	0	0	15
2024-01-08 23:00:00	30	25	5	0	30
2024-01-08 22:00:00	55	5	0	0	5
2024-01-08 21:00:00	60	0	0	0	0
2024-01-08 20:00:00	25	10	20	5	35
2024-01-08 19:00:00	0	10	25	25	60
2024-01-08 18:00:00	15	15	20	10	45
2024-01-08 17:00:00	55	5	0	0	5
2024-01-08 16:00:00	35	25	0	0	25
2024-01-08 15:00:00	45	10	5	0	15
2024-01-08 14:00:00	50	5	5	0	10
2024-01-08 13:00:00	25	30	5	0	35
2024-01-08 12:00:00	50	10	0	0	10
2024-01-08 11:00:00	55	5	0	0	5
2024-01-08 10:00:00	55	0	5	0	5
2024-01-08 09:00:00	35	15	10	0	25
2024-01-08 08:00:00	0	10	45	5	60
2024-01-08 07:00:00	25	20	10	5	35
2024-01-08 06:00:00	55	5	0	0	5
2024-01-08 05:00:00	40	20	0	0	20
2024-01-08 04:00:00	25	35	0	0	35
2024-01-08 03:00:00	55	5	0	0	5
2024-01-08 02:00:00	45	15	0	0	15
2024-01-08 01:00:00	60	0	0	0	0
2024-01-08	50	10	0	0	10
2024-01-07 23:00:00	45	5	10	0	15
2024-01-07 22:00:00	30	30	0	0	30
2024-01-07 21:00:00	0	20	40	0	60
2024-01-07 20:00:00	5	25	30	0	55
2024-01-07 19:00:00	35	20	5	0	25
2024-01-07 18:00:00	60	0	0	0	0
2024-01-07 17:00:00	0	0	5	0	5
2024-01-07 11:00:00	45	0	0	0	0
2024-01-07 10:00:00	50	0	5	5	10
2024-01-07 09:00:00	20	0	20	20	40
2024-01-07 08:00:00	40	20	0	0	20
2024-01-07 07:00:00	45	15	0	0	15
2024-01-07 06:00:00	55	5	0	0	5
2024-01-07 05:00:00	50	10	0	0	10
2024-01-07 04:00:00	60	0	0	0	0
2024-01-07 03:00:00	60	0	0	0	0
2024-01-07 02:00:00	50	10	0	0	10
2024-01-07 01:00:00	60	0	0	0	0
2024-01-07	50	5	5	0	10
2024-01-06 23:00:00	60	0	0	0	0
2024-01-06 22:00:00	60	0	0	0	0
2024-01-06 21:00:00	50	10	0	0	10
2024-01-06 20:00:00	10	15	35	0	50
2024-01-06 19:00:00	20	30	10	0	40
2024-01-06 18:00:00	40	20	0	0	20
2024-01-06 17:00:00	15	35	10	0	45
2024-01-06 16:00:00	35	15	10	0	25
2024-01-06 15:00:00	50	0	10	0	10
2024-01-06 14:00:00	25	10	25	0	35
2024-01-06 13:00:00	25	5	30	0	35
2024-01-06 12:00:00	0	0	0	60	60
2024-01-06 11:00:00	5	0	15	40	55
2024-01-06 10:00:00	25	5	20	10	35
2024-01-06 09:00:00	0	5	40	15	60
2024-01-06 08:00:00	0	35	5	20	60
2024-01-06 07:00:00	55	5	0	0	5
2024-01-06 06:00:00	55	5	0	0	5
2024-01-06 05:00:00	40	20	0	0	20
2024-01-06 04:00:00	60	0	0	0	0
2024-01-06 03:00:00	60	0	0	0	0
2024-01-06 02:00:00	55	5	0	0	5
2024-01-06 01:00:00	60	0	0	0	0
2024-01-06	45	10	5	0	15
2024-01-05 23:00:00	45	15	0	0	15
2024-01-05 22:00:00	45	10	5	0	15
2024-01-05 21:00:00	15	15	30	0	45
2024-01-05 20:00:00	10	40	10	0	50
2024-01-05 19:00:00	15	10	5	30	45
2024-01-05 18:00:00	35	5	15	5	25
2024-01-05 17:00:00	60	0	0	0	0
2024-01-05 16:00:00	30	15	5	10	30
2024-01-05 15:00:00	25	10	25	0	35
2024-01-05 14:00:00	50	5	5	0	10
2024-01-05 13:00:00	45	10	5	0	15
2024-01-05 12:00:00	20	25	15	0	40
2024-01-05 11:00:00	5	25	30	0	55
2024-01-05 10:00:00	10	5	30	15	50
2024-01-05 09:00:00	0	40	20	0	60
2024-01-05 08:00:00	0	5	45	10	60
2024-01-05 07:00:00	50	10	0	0	10
2024-01-05 06:00:00	55	5	0	0	5
2024-01-05 05:00:00	55	5	0	0	5
2024-01-05 04:00:00	60	0	0	0	0
2024-01-05 03:00:00	60	0	0	0	0
2024-01-05 02:00:00	50	10	0	0	10
2024-01-05 01:00:00	45	15	0	0	15
2024-01-05	60	0	0	0	0
2024-01-04 23:00:00	50	10	0	0	10
2024-01-04 22:00:00	20	5	30	5	40
2024-01-04 21:00:00	0	10	40	10	60
2024-01-04 20:00:00	25	20	5	10	35
2024-01-04 19:00:00	10	45	5	0	50
2024-01-04 18:00:00	40	20	0	0	20
2024-01-04 17:00:00	50	10	0	0	10
2024-01-04 16:00:00	60	0	0	0	0
2024-01-04 15:00:00	45	15	0	0	15
2024-01-04 14:00:00	55	5	0	0	5
2024-01-04 13:00:00	50	10	0	0	10
2024-01-04 12:00:00	55	5	0	0	5
2024-01-04 11:00:00	50	10	0	0	10
[truncated: 369 more rows]
